# Supplementary material for: 3-(4-Chloro­phen­yl)-1-(4-nitro­phen­yl)benzo[f]quinoline
Source: Acta Crystallogr Sect E Struct Rep Online. 2009 Aug 12;65(Pt 9):o2137. doi: 10.1107/S1600536809031122 (PMC2970097; doi:10.1107/S1600536809031122)
Supplement: Supplementary file 1 [file e-65-o2137-sup1.cif]

##############################################################################
###                                                                        ###
###        Electronic paper (Acta Crystallographica Section E)             ###
###                                                                        ###
##############################################################################
#                                                                            #
# This CIF contains the data in a paper accepted for publication in Acta     #
# Crystallographica Section E. It conforms to the requirements of Notes      #
# for Authors for Section E, and has been peer reviewed under the auspices   #
# of the IUCr Commission on Journals.                                        #
#                                                                            #
# Full details of the Crystallographic Information File format               #
# are given in the paper "The Crystallographic Information File (CIF):       #
# a New Standard Archive File for Crystallography" by S. R. Hall, F. H.      #
# Allen and I. D. Brown [Acta Cryst. (1991), A47, 655-685].                  #
#                                                                            #
# The current version of the core CIF dictionary is obtainable from          #
# ftp://ftp.iucr.org/pub/cif_core.dic. The current version number is 2.4.    #
#                                                                            #
# Software is freely available for graphical display of the structure(s) in  #
# this CIF.  For information consult the CIF home page http://www.iucr.org/  #
# cif/home.html                                                              #
#                                                                            #
# This file may be used for bona fide research purposes within the           #
# scientific community so long as proper attribution is given to the journal # 
# article from which it was obtained.                                        #
#                                                                            #
##############################################################################
                                             
data_global
_audit_creation_method     'from SHELXL97 CIF and IUCr SHELXL97-template'
_journal_date_recd_electronic     2009-07-29
_journal_date_accepted     2009-08-06
_journal_name_full     'Acta Crystallographica, Section E'
_journal_year     2009
_journal_volume     65
_journal_issue      9
_journal_page_first     o2137
_journal_page_last     o2137
_journal_paper_category     QO
_journal_coeditor_code     PV2192
_publ_contact_author_name     'Shu-Liang Wang'
_publ_contact_author_address
;
School of Chemistry and Chemical Engineering
Xuzhou Normal University
Xuzhou Jiangsu 221116
People's Republic of China
;
_publ_contact_author_email     slwangxznu@yahoo.cn
_publ_contact_author_fax     ?
_publ_contact_author_phone     ?
_publ_section_title
;
3-(4-Chlorophenyl)-1-(4-nitrophenyl)benzo[<i>f</i>]quinoline
;
loop_
    _publ_author_name
    _publ_author_address
    'Shu-Liang Wang'
;
School of Chemistry and Chemical Engineering
Xuzhou Normal University
Xuzhou Jiangsu 221116
People's Republic of China
;
    'Qing Li'
;
School of Chemistry and Chemical Engineering
Xuzhou Normal University
Xuzhou Jiangsu 221116
People's Republic of China
;
    'Xiang-Shan Wang'
;
School of Chemistry and Chemical Engineering
Xuzhou Normal University
Xuzhou Jiangsu 221116
People's Republic of China
;
    'Shu-Jiang Tu'
;
School of Chemistry and Chemical Engineering
Xuzhou Normal University
Xuzhou Jiangsu 221116
People's Republic of China
;
data_I
_chemical_name_systematic
;
3-(4-Chlorophenyl)-1-(4-nitrophenyl)benzo[<i>f</i>]quinoline
;
_chemical_name_common     ?
_chemical_formula_moiety     'C25 H15 Cl N2 O2'
_chemical_formula_sum     'C25 H15 Cl N2 O2'
_chemical_formula_iupac     'C25 H15 Cl N2 O2'
_chemical_formula_weight     410.84
_chemical_melting_point     ?
_chemical_melting_point_gt     559
_chemical_melting_point_lt     561
_symmetry_cell_setting     triclinic
_symmetry_space_group_name_H-M     'P -1'
_symmetry_space_group_name_Hall     '-P 1'
loop_
    _symmetry_equiv_pos_as_xyz
    'x, y, z'
    '-x, -y, -z'
_cell_length_a     9.1390(12)
_cell_length_b     9.5350(11)
_cell_length_c     11.9668(17)
_cell_angle_alpha     108.182(4)
_cell_angle_beta     105.366(4)
_cell_angle_gamma     92.739(3)
_cell_volume     945.6(2)
_cell_formula_units_Z     2
_cell_measurement_reflns_used     3276
_cell_measurement_theta_min     1.9
_cell_measurement_theta_max     27.9
_cell_measurement_temperature     113(2)
_exptl_crystal_description     block
_exptl_crystal_colour     yellow
_exptl_crystal_size_max     0.34
_exptl_crystal_size_mid     0.32
_exptl_crystal_size_min     0.22
_exptl_crystal_density_diffrn     1.443
_exptl_crystal_density_meas     ?
_exptl_crystal_density_method     'not measured'
_exptl_crystal_F_000     424
_exptl_absorpt_coefficient_mu     0.228
_exptl_absorpt_correction_type     multi-scan
_exptl_absorpt_process_details     '(CrystalClear; Rigaku, 1999)'
_exptl_absorpt_correction_T_min     0.9264
_exptl_absorpt_correction_T_max     0.9515
_exptl_special_details
;
;
_diffrn_ambient_temperature     113(2)
_diffrn_radiation_type     MoK\a
_diffrn_radiation_wavelength     0.71070
_diffrn_radiation_source     'rotating anode'
_diffrn_radiation_monochromator     confocal
_diffrn_measurement_device_type     'Rigaku Saturn'
_diffrn_measurement_method     \w
_diffrn_detector_area_resol_mean     14.63
_diffrn_reflns_number     11798
_diffrn_reflns_av_R_equivalents     0.0343
_diffrn_reflns_av_sigmaI/netI     0.0468
_diffrn_reflns_theta_min     2.27
_diffrn_reflns_theta_max     27.87
_diffrn_reflns_theta_full     27.87
_diffrn_measured_fraction_theta_max     0.993
_diffrn_measured_fraction_theta_full     0.993
_diffrn_reflns_limit_h_min     -12
_diffrn_reflns_limit_h_max     12
_diffrn_reflns_limit_k_min     -12
_diffrn_reflns_limit_k_max     12
_diffrn_reflns_limit_l_min     -15
_diffrn_reflns_limit_l_max     15
_diffrn_standards_number     0
_diffrn_standards_interval_count     0
_diffrn_standards_interval_time     0
_diffrn_standards_decay_%     0
_refine_special_details
;
Refinement of <i>F</i>^2^ against ALL reflections. The weighted <i>R</i>-factor
<i>wR</i> and goodness of fit <i>S</i> are based on <i>F</i>^2^, conventional
<i>R</i>-factors <i>R</i> are based on <i>F</i>, with <i>F</i> set to zero for
negative <i>F</i>^2^. The threshold expression of <i>F</i>^2^ >
\s(<i>F</i>^2^) is used only for calculating <i>R</i>-factors(gt) <i>etc</i>.
and is not relevant to the choice of reflections for refinement.
<i>R</i>-factors based on <i>F</i>^2^ are statistically about twice as large
as those based on <i>F</i>, and <i>R</i>- factors based on ALL data will be
even larger.
;
_reflns_number_total     4467
_reflns_number_gt     3779
_reflns_threshold_expression     I>2\s(I)
_refine_ls_structure_factor_coef     Fsqd
_refine_ls_matrix_type     full
_refine_ls_R_factor_all     0.0599
_refine_ls_R_factor_gt     0.0493
_refine_ls_wR_factor_gt     0.1209
_refine_ls_wR_factor_ref     0.1285
_refine_ls_goodness_of_fit_ref     1.056
_refine_ls_restrained_S_all     1.056
_refine_ls_number_reflns     4467
_refine_ls_number_parameters     271
_refine_ls_number_restraints     0
_refine_ls_hydrogen_treatment     constr
_refine_ls_weighting_scheme     calc
_refine_ls_weighting_details
         'calc w=1/[\s^2^(Fo^2^)+(0.0619P)^2^+0.2446P] where P=(Fo^2^+2Fc^2^)/3'
_atom_sites_solution_hydrogens     geom
_atom_sites_solution_primary     direct
_atom_sites_solution_secondary     difmap
_refine_ls_shift/su_max     0.001
_refine_ls_shift/su_mean     0.000
_refine_diff_density_max     0.363
_refine_diff_density_min     -0.470
_refine_ls_extinction_method     none
_refine_ls_extinction_coef     ?
loop_
    _atom_type_symbol
    _atom_type_description
    _atom_type_scat_dispersion_real
    _atom_type_scat_dispersion_imag
    _atom_type_scat_source
    'C' 'C' 0.0033 0.0016
                         'International Tables Vol C Tables 4.2.6.8 and 6.1.1.4'
    'H' 'H' 0.0000 0.0000
                         'International Tables Vol C Tables 4.2.6.8 and 6.1.1.4'
    'N' 'N' 0.0061 0.0033
                         'International Tables Vol C Tables 4.2.6.8 and 6.1.1.4'
    'O' 'O' 0.0106 0.0060
                         'International Tables Vol C Tables 4.2.6.8 and 6.1.1.4'
    'Cl' 'Cl' 0.1484 0.1585
                         'International Tables Vol C Tables 4.2.6.8 and 6.1.1.4'
_computing_data_collection     'CrystalClear (Rigaku, 1999)'
_computing_cell_refinement     'CrystalClear (Rigaku, 1999)'
_computing_data_reduction     'CrystalClear (Rigaku, 1999)'
_computing_structure_solution     'SHELXS97 (Sheldrick, 2008)'
_computing_structure_refinement     'SHELXL97 (Sheldrick, 2008)'
_computing_molecular_graphics     'SHELXTL (Sheldrick, 2008)'
_computing_publication_material     'CrystalStructure/MSC (Rigaku/MSC (2003)'
loop_
    _atom_site_type_symbol
    _atom_site_label
    _atom_site_fract_x
    _atom_site_fract_y
    _atom_site_fract_z
    _atom_site_U_iso_or_equiv
    _atom_site_adp_type
    _atom_site_calc_flag
    _atom_site_refinement_flags
    _atom_site_occupancy
    _atom_site_disorder_assembly
    _atom_site_disorder_group
    Cl Cl1 -0.44740(5) 1.45046(5) 0.65255(4) 0.03265(15) Uani d . 1 . .
    O O1 0.11873(18) 0.19922(14) 0.55020(13) 0.0390(4) Uani d . 1 . .
    O O2 0.20781(16) 0.29045(15) 0.43402(12) 0.0373(3) Uani d . 1 . .
    N N1 0.09795(15) 1.16854(15) 0.97919(12) 0.0190(3) Uani d . 1 . .
    N N2 0.16218(16) 0.30287(16) 0.52288(13) 0.0237(3) Uani d . 1 . .
    C C1 0.03104(17) 1.11236(17) 0.85802(15) 0.0180(3) Uani d . 1 . .
    C C2 0.05962(18) 0.97511(17) 0.78672(15) 0.0197(3) Uani d . 1 . .
    H H2 0.0085 0.9370 0.7008 0.024 Uiso calc R 1 . .
    C C3 0.16056(18) 0.89462(17) 0.83916(14) 0.0178(3) Uani d . 1 . .
    C C4 0.24330(17) 0.95634(17) 0.96652(15) 0.0181(3) Uani d . 1 . .
    C C5 0.20143(17) 1.09302(17) 1.03223(15) 0.0184(3) Uani d . 1 . .
    C C6 0.26619(18) 1.15733(18) 1.16297(15) 0.0212(3) Uani d . 1 . .
    H H6 0.2361 1.2475 1.2062 0.025 Uiso calc R 1 . .
    C C7 0.36952(19) 1.09148(19) 1.22567(15) 0.0228(4) Uani d . 1 . .
    H H7 0.4074 1.1337 1.3128 0.027 Uiso calc R 1 . .
    C C8 0.42320(18) 0.95928(18) 1.16351(15) 0.0208(3) Uani d . 1 . .
    C C9 0.36459(18) 0.89220(17) 1.03335(15) 0.0193(3) Uani d . 1 . .
    C C10 0.43260(18) 0.77063(18) 0.97623(16) 0.0221(4) Uani d . 1 . .
    H H10 0.4000 0.7273 0.8890 0.027 Uiso calc R 1 . .
    C C11 0.54513(19) 0.71333(19) 1.04391(17) 0.0253(4) Uani d . 1 . .
    H H11 0.5879 0.6308 1.0029 0.030 Uiso calc R 1 . .
    C C12 0.59711(19) 0.7757(2) 1.17264(17) 0.0265(4) Uani d . 1 . .
    H H12 0.6725 0.7342 1.2192 0.032 Uiso calc R 1 . .
    C C13 0.53780(19) 0.89731(19) 1.23024(16) 0.0244(4) Uani d . 1 . .
    H H13 0.5746 0.9411 1.3173 0.029 Uiso calc R 1 . .
    C C14 -0.08359(18) 1.19683(17) 0.80328(15) 0.0187(3) Uani d . 1 . .
    C C15 -0.17082(19) 1.14279(18) 0.67950(15) 0.0224(4) Uani d . 1 . .
    H H15 -0.1543 1.0514 0.6265 0.027 Uiso calc R 1 . .
    C C16 -0.28137(19) 1.22157(19) 0.63335(16) 0.0237(4) Uani d . 1 . .
    H H16 -0.3407 1.1840 0.5492 0.028 Uiso calc R 1 . .
    C C17 -0.30481(18) 1.35505(19) 0.71036(16) 0.0222(4) Uani d . 1 . .
    C C18 -0.21770(19) 1.41347(19) 0.83272(16) 0.0236(4) Uani d . 1 . .
    H H18 -0.2323 1.5067 0.8845 0.028 Uiso calc R 1 . .
    C C19 -0.10882(19) 1.33288(18) 0.87788(15) 0.0209(3) Uani d . 1 . .
    H H19 -0.0497 1.3713 0.9620 0.025 Uiso calc R 1 . .
    C C20 0.16339(17) 0.74070(17) 0.75715(15) 0.0184(3) Uani d . 1 . .
    C C21 0.21663(19) 0.71865(18) 0.65500(15) 0.0216(3) Uani d . 1 . .
    H H21 0.2540 0.8023 0.6383 0.026 Uiso calc R 1 . .
    C C22 0.21556(18) 0.57585(18) 0.57745(15) 0.0214(3) Uani d . 1 . .
    H H22 0.2528 0.5604 0.5082 0.026 Uiso calc R 1 . .
    C C23 0.15882(18) 0.45621(17) 0.60359(14) 0.0193(3) Uani d . 1 . .
    C C24 0.09988(19) 0.47391(18) 0.70168(15) 0.0221(4) Uani d . 1 . .
    H H24 0.0590 0.3899 0.7161 0.027 Uiso calc R 1 . .
    C C25 0.10213(19) 0.61767(18) 0.77824(15) 0.0215(3) Uani d . 1 . .
    H H25 0.0616 0.6326 0.8458 0.026 Uiso calc R 1 . .
loop_
    _atom_site_aniso_label
    _atom_site_aniso_U_11
    _atom_site_aniso_U_22
    _atom_site_aniso_U_33
    _atom_site_aniso_U_12
    _atom_site_aniso_U_13
    _atom_site_aniso_U_23
    Cl1 0.0261(2) 0.0316(3) 0.0412(3) 0.01053(18) 0.0055(2) 0.0162(2)
    O1 0.0580(9) 0.0188(6) 0.0367(8) 0.0056(6) 0.0139(7) 0.0046(6)
    O2 0.0424(8) 0.0319(7) 0.0299(7) 0.0032(6) 0.0144(6) -0.0031(6)
    N1 0.0188(7) 0.0175(6) 0.0199(7) 0.0015(5) 0.0058(6) 0.0054(5)
    N2 0.0208(7) 0.0257(7) 0.0182(7) 0.0025(6) 0.0012(6) 0.0022(6)
    C1 0.0174(7) 0.0159(7) 0.0211(8) 0.0008(6) 0.0073(6) 0.0057(6)
    C2 0.0201(8) 0.0176(7) 0.0193(8) 0.0014(6) 0.0053(6) 0.0041(6)
    C3 0.0188(7) 0.0149(7) 0.0202(8) 0.0015(6) 0.0085(6) 0.0042(6)
    C4 0.0175(8) 0.0159(7) 0.0216(8) 0.0009(6) 0.0073(6) 0.0060(6)
    C5 0.0176(7) 0.0166(7) 0.0211(8) 0.0013(6) 0.0067(6) 0.0056(6)
    C6 0.0229(8) 0.0178(7) 0.0206(8) 0.0006(6) 0.0070(7) 0.0031(6)
    C7 0.0243(8) 0.0227(8) 0.0188(8) 0.0001(7) 0.0048(7) 0.0053(7)
    C8 0.0192(8) 0.0196(8) 0.0249(9) -0.0003(6) 0.0066(7) 0.0094(7)
    C9 0.0176(7) 0.0181(7) 0.0235(8) 0.0005(6) 0.0075(6) 0.0080(7)
    C10 0.0194(8) 0.0216(8) 0.0266(9) 0.0029(6) 0.0084(7) 0.0082(7)
    C11 0.0209(8) 0.0228(8) 0.0354(10) 0.0054(7) 0.0107(7) 0.0118(8)
    C12 0.0224(8) 0.0281(9) 0.0340(10) 0.0061(7) 0.0069(8) 0.0182(8)
    C13 0.0235(8) 0.0262(9) 0.0232(9) 0.0004(7) 0.0033(7) 0.0114(7)
    C14 0.0189(8) 0.0169(7) 0.0211(8) 0.0016(6) 0.0067(6) 0.0072(6)
    C15 0.0251(8) 0.0173(8) 0.0231(9) 0.0036(6) 0.0065(7) 0.0049(7)
    C16 0.0242(8) 0.0232(8) 0.0209(9) 0.0017(7) 0.0027(7) 0.0072(7)
    C17 0.0182(8) 0.0223(8) 0.0289(9) 0.0042(6) 0.0074(7) 0.0120(7)
    C18 0.0260(9) 0.0197(8) 0.0260(9) 0.0055(7) 0.0103(7) 0.0062(7)
    C19 0.0227(8) 0.0199(8) 0.0188(8) 0.0032(6) 0.0061(7) 0.0049(7)
    C20 0.0167(7) 0.0165(7) 0.0193(8) 0.0041(6) 0.0035(6) 0.0037(6)
    C21 0.0239(8) 0.0188(8) 0.0221(8) 0.0034(6) 0.0067(7) 0.0069(7)
    C22 0.0220(8) 0.0243(8) 0.0175(8) 0.0057(6) 0.0060(7) 0.0058(7)
    C23 0.0183(8) 0.0166(7) 0.0175(8) 0.0048(6) 0.0019(6) 0.0010(6)
    C24 0.0230(8) 0.0175(8) 0.0247(9) 0.0024(6) 0.0061(7) 0.0064(7)
    C25 0.0240(8) 0.0194(8) 0.0216(8) 0.0032(6) 0.0097(7) 0.0054(7)
_geom_special_details
;
All e.s.d.'s (except the e.s.d. in the dihedral angle between two l.s. planes)
are estimated using the full covariance matrix. The cell e.s.d.'s are taken
into account individually in the estimation of e.s.d.'s in distances, angles
and torsion angles; correlations between e.s.d.'s in cell parameters are only
used when they are defined by crystal symmetry. An approximate (isotropic)
treatment of cell e.s.d.'s is used for estimating e.s.d.'s involving l.s.
planes.
;
loop_
    _geom_bond_atom_site_label_1
    _geom_bond_atom_site_label_2
    _geom_bond_site_symmetry_2
    _geom_bond_distance
    _geom_bond_publ_flag
    Cl1 C17 . 1.7414(17) ?
    O1 N2 . 1.2142(19) ?
    O2 N2 . 1.2165(19) ?
    N1 C1 . 1.333(2) ?
    N1 C5 . 1.359(2) ?
    N2 C23 . 1.487(2) ?
    C1 C2 . 1.401(2) ?
    C1 C14 . 1.490(2) ?
    C2 C3 . 1.377(2) ?
    C2 H2 . 0.9500 ?
    C3 C4 . 1.424(2) ?
    C3 C20 . 1.495(2) ?
    C4 C5 . 1.425(2) ?
    C4 C9 . 1.464(2) ?
    C5 C6 . 1.432(2) ?
    C6 C7 . 1.351(2) ?
    C6 H6 . 0.9500 ?
    C7 C8 . 1.432(2) ?
    C7 H7 . 0.9500 ?
    C8 C13 . 1.412(2) ?
    C8 C9 . 1.423(2) ?
    C9 C10 . 1.413(2) ?
    C10 C11 . 1.379(2) ?
    C10 H10 . 0.9500 ?
    C11 C12 . 1.402(3) ?
    C11 H11 . 0.9500 ?
    C12 C13 . 1.368(2) ?
    C12 H12 . 0.9500 ?
    C13 H13 . 0.9500 ?
    C14 C19 . 1.396(2) ?
    C14 C15 . 1.398(2) ?
    C15 C16 . 1.388(2) ?
    C15 H15 . 0.9500 ?
    C16 C17 . 1.383(2) ?
    C16 H16 . 0.9500 ?
    C17 C18 . 1.385(2) ?
    C18 C19 . 1.386(2) ?
    C18 H18 . 0.9500 ?
    C19 H19 . 0.9500 ?
    C20 C21 . 1.393(2) ?
    C20 C25 . 1.396(2) ?
    C21 C22 . 1.386(2) ?
    C21 H21 . 0.9500 ?
    C22 C23 . 1.386(2) ?
    C22 H22 . 0.9500 ?
    C23 C24 . 1.384(2) ?
    C24 C25 . 1.386(2) ?
    C24 H24 . 0.9500 ?
    C25 H25 . 0.9500 ?
loop_
    _geom_angle_atom_site_label_1
    _geom_angle_atom_site_label_2
    _geom_angle_atom_site_label_3
    _geom_angle_site_symmetry_1
    _geom_angle_site_symmetry_3
    _geom_angle
    _geom_angle_publ_flag
    C1 N1 C5 . . 118.45(14) ?
    O1 N2 O2 . . 124.78(15) ?
    O1 N2 C23 . . 117.66(14) ?
    O2 N2 C23 . . 117.56(14) ?
    N1 C1 C2 . . 121.44(14) ?
    N1 C1 C14 . . 117.00(14) ?
    C2 C1 C14 . . 121.43(14) ?
    C3 C2 C1 . . 121.03(15) ?
    C3 C2 H2 . . 119.5 ?
    C1 C2 H2 . . 119.5 ?
    C2 C3 C4 . . 119.17(14) ?
    C2 C3 C20 . . 115.55(14) ?
    C4 C3 C20 . . 125.06(14) ?
    C3 C4 C5 . . 115.47(14) ?
    C3 C4 C9 . . 125.96(14) ?
    C5 C4 C9 . . 118.57(14) ?
    N1 C5 C4 . . 124.14(15) ?
    N1 C5 C6 . . 115.65(14) ?
    C4 C5 C6 . . 120.19(14) ?
    C7 C6 C5 . . 120.86(15) ?
    C7 C6 H6 . . 119.6 ?
    C5 C6 H6 . . 119.6 ?
    C6 C7 C8 . . 121.35(15) ?
    C6 C7 H7 . . 119.3 ?
    C8 C7 H7 . . 119.3 ?
    C13 C8 C9 . . 119.58(15) ?
    C13 C8 C7 . . 120.33(15) ?
    C9 C8 C7 . . 120.06(15) ?
    C10 C9 C8 . . 117.29(15) ?
    C10 C9 C4 . . 124.07(15) ?
    C8 C9 C4 . . 118.58(14) ?
    C11 C10 C9 . . 121.62(16) ?
    C11 C10 H10 . . 119.2 ?
    C9 C10 H10 . . 119.2 ?
    C10 C11 C12 . . 120.63(16) ?
    C10 C11 H11 . . 119.7 ?
    C12 C11 H11 . . 119.7 ?
    C13 C12 C11 . . 119.08(15) ?
    C13 C12 H12 . . 120.5 ?
    C11 C12 H12 . . 120.5 ?
    C12 C13 C8 . . 121.65(16) ?
    C12 C13 H13 . . 119.2 ?
    C8 C13 H13 . . 119.2 ?
    C19 C14 C15 . . 118.20(15) ?
    C19 C14 C1 . . 119.49(14) ?
    C15 C14 C1 . . 122.29(14) ?
    C16 C15 C14 . . 120.53(15) ?
    C16 C15 H15 . . 119.7 ?
    C14 C15 H15 . . 119.7 ?
    C17 C16 C15 . . 119.71(15) ?
    C17 C16 H16 . . 120.1 ?
    C15 C16 H16 . . 120.1 ?
    C16 C17 C18 . . 121.18(15) ?
    C16 C17 Cl1 . . 119.34(13) ?
    C18 C17 Cl1 . . 119.48(13) ?
    C17 C18 C19 . . 118.48(15) ?
    C17 C18 H18 . . 120.8 ?
    C19 C18 H18 . . 120.8 ?
    C18 C19 C14 . . 121.87(15) ?
    C18 C19 H19 . . 119.1 ?
    C14 C19 H19 . . 119.1 ?
    C21 C20 C25 . . 119.49(15) ?
    C21 C20 C3 . . 120.79(14) ?
    C25 C20 C3 . . 119.58(14) ?
    C22 C21 C20 . . 120.64(15) ?
    C22 C21 H21 . . 119.7 ?
    C20 C21 H21 . . 119.7 ?
    C23 C22 C21 . . 118.27(15) ?
    C23 C22 H22 . . 120.9 ?
    C21 C22 H22 . . 120.9 ?
    C24 C23 C22 . . 122.69(15) ?
    C24 C23 N2 . . 118.94(15) ?
    C22 C23 N2 . . 118.37(14) ?
    C23 C24 C25 . . 118.12(15) ?
    C23 C24 H24 . . 120.9 ?
    C25 C24 H24 . . 120.9 ?
    C24 C25 C20 . . 120.71(15) ?
    C24 C25 H25 . . 119.6 ?
    C20 C25 H25 . . 119.6 ?
loop_
    _geom_torsion_atom_site_label_1
    _geom_torsion_atom_site_label_2
    _geom_torsion_atom_site_label_3
    _geom_torsion_atom_site_label_4
    _geom_torsion_site_symmetry_1
    _geom_torsion_site_symmetry_2
    _geom_torsion_site_symmetry_3
    _geom_torsion_site_symmetry_4
    _geom_torsion
    _geom_torsion_publ_flag
    C5 N1 C1 C2 . . . . 3.2(2) ?
    C5 N1 C1 C14 . . . . 179.07(13) ?
    N1 C1 C2 C3 . . . . -1.3(2) ?
    C14 C1 C2 C3 . . . . -177.01(14) ?
    C1 C2 C3 C4 . . . . -3.6(2) ?
    C1 C2 C3 C20 . . . . 171.36(14) ?
    C2 C3 C4 C5 . . . . 6.1(2) ?
    C20 C3 C4 C5 . . . . -168.31(14) ?
    C2 C3 C4 C9 . . . . -173.89(14) ?
    C20 C3 C4 C9 . . . . 11.7(3) ?
    C1 N1 C5 C4 . . . . -0.2(2) ?
    C1 N1 C5 C6 . . . . -178.50(14) ?
    C3 C4 C5 N1 . . . . -4.4(2) ?
    C9 C4 C5 N1 . . . . 175.56(14) ?
    C3 C4 C5 C6 . . . . 173.80(14) ?
    C9 C4 C5 C6 . . . . -6.2(2) ?
    N1 C5 C6 C7 . . . . 179.58(15) ?
    C4 C5 C6 C7 . . . . 1.2(2) ?
    C5 C6 C7 C8 . . . . 2.9(3) ?
    C6 C7 C8 C13 . . . . 176.32(15) ?
    C6 C7 C8 C9 . . . . -1.7(2) ?
    C13 C8 C9 C10 . . . . -4.0(2) ?
    C7 C8 C9 C10 . . . . 174.05(14) ?
    C13 C8 C9 C4 . . . . 178.58(14) ?
    C7 C8 C9 C4 . . . . -3.4(2) ?
    C3 C4 C9 C10 . . . . 10.0(3) ?
    C5 C4 C9 C10 . . . . -170.04(15) ?
    C3 C4 C9 C8 . . . . -172.80(14) ?
    C5 C4 C9 C8 . . . . 7.2(2) ?
    C8 C9 C10 C11 . . . . 3.6(2) ?
    C4 C9 C10 C11 . . . . -179.09(15) ?
    C9 C10 C11 C12 . . . . -0.7(3) ?
    C10 C11 C12 C13 . . . . -1.9(3) ?
    C11 C12 C13 C8 . . . . 1.5(3) ?
    C9 C8 C13 C12 . . . . 1.5(2) ?
    C7 C8 C13 C12 . . . . -176.50(15) ?
    N1 C1 C14 C19 . . . . 3.9(2) ?
    C2 C1 C14 C19 . . . . 179.74(15) ?
    N1 C1 C14 C15 . . . . -174.37(15) ?
    C2 C1 C14 C15 . . . . 1.5(2) ?
    C19 C14 C15 C16 . . . . -1.2(2) ?
    C1 C14 C15 C16 . . . . 177.03(15) ?
    C14 C15 C16 C17 . . . . 0.3(3) ?
    C15 C16 C17 C18 . . . . 1.3(3) ?
    C15 C16 C17 Cl1 . . . . -178.25(13) ?
    C16 C17 C18 C19 . . . . -1.9(3) ?
    Cl1 C17 C18 C19 . . . . 177.61(12) ?
    C17 C18 C19 C14 . . . . 1.0(3) ?
    C15 C14 C19 C18 . . . . 0.6(2) ?
    C1 C14 C19 C18 . . . . -177.75(15) ?
    C2 C3 C20 C21 . . . . 66.7(2) ?
    C4 C3 C20 C21 . . . . -118.66(18) ?
    C2 C3 C20 C25 . . . . -108.78(17) ?
    C4 C3 C20 C25 . . . . 65.8(2) ?
    C25 C20 C21 C22 . . . . -2.9(2) ?
    C3 C20 C21 C22 . . . . -178.39(15) ?
    C20 C21 C22 C23 . . . . 0.7(2) ?
    C21 C22 C23 C24 . . . . 1.7(2) ?
    C21 C22 C23 N2 . . . . -178.06(14) ?
    O1 N2 C23 C24 . . . . -3.1(2) ?
    O2 N2 C23 C24 . . . . 176.60(14) ?
    O1 N2 C23 C22 . . . . 176.65(15) ?
    O2 N2 C23 C22 . . . . -3.6(2) ?
    C22 C23 C24 C25 . . . . -1.8(2) ?
    N2 C23 C24 C25 . . . . 177.99(14) ?
    C23 C24 C25 C20 . . . . -0.5(2) ?
    C21 C20 C25 C24 . . . . 2.8(2) ?
    C3 C20 C25 C24 . . . . 178.38(15) ?
loop_
    _geom_hbond_atom_site_label_D
    _geom_hbond_atom_site_label_H
    _geom_hbond_atom_site_label_A
    _geom_hbond_site_symmetry_A
    _geom_hbond_distance_DH
    _geom_hbond_distance_HA
    _geom_hbond_distance_DA
    _geom_hbond_angle_DHA
    C24 H24 Cg 1_545 0.95 2.72 3.510(12) 142
