# Supplementary material for: 3-(4-Chloro­phen­yl)-1-(4-nitro­phen­yl)benzo[f]quinoline
Source: Acta Crystallogr Sect E Struct Rep Online. 2009 Aug 12;65(Pt 9):o2137. doi: 10.1107/S1600536809031122 (PMC2970097; doi:10.1107/S1600536809031122)
Supplement: Supplementary file 2 [file e-65-o2137-Isup2.hkl]

# 
# h,k,l, Fc-squared, Fo-squared, sigma(Fo-squared) and status flag 
# 
data_I
_shelx_title '  _R071206a' 
_shelx_refln_list_code          4 
_shelx_F_calc_maximum      139.64 
_exptl_crystal_F_000       424.00 
_reflns_d_resolution_high  0.7601 
 
loop_ 
 _symmetry_equiv_pos_as_xyz 
 'x, y, z' 
 '-x, -y, -z' 
 
_cell_length_a     9.1390 
_cell_length_b     9.5350 
_cell_length_c    11.9668 
_cell_angle_alpha 108.182 
_cell_angle_beta  105.366 
_cell_angle_gamma  92.739 
 
_shelx_F_squared_multiplier     1.000 
 
loop_ 
 _refln_index_h 
 _refln_index_k 
 _refln_index_l 
 _refln_F_squared_calc 
 _refln_F_squared_meas 
 _refln_F_squared_sigma 
 _refln_observed_status 
   1   0   0      453.12      387.52      4.02 o 
   2   0   0      336.24      303.57      2.96 o 
   3   0   0     5177.63     4901.54     36.00 o 
   4   0   0      308.36      318.31      4.23 o 
   5   0   0      144.22      151.58      3.52 o 
   6   0   0      473.38      476.03     10.45 o 
   7   0   0       42.62       46.30      6.53 o 
   8   0   0      232.59      233.79      8.91 o 
   9   0   0      125.72      132.71      5.95 o 
  10   0   0       33.21       27.92      4.77 o 
  11   0   0      140.11      121.20     37.65 o 
 -11   1   0       11.80       11.07      3.20 o 
 -10   1   0        9.22        7.16      1.90 o 
  -9   1   0      104.73       99.58      6.33 o 
  -8   1   0      112.98      114.33      5.98 o 
  -7   1   0       88.37       86.60      4.18 o 
  -6   1   0       54.65       46.71      3.83 o 
  -5   1   0       31.16       48.04      2.18 o 
  -4   1   0      119.67      118.76      2.37 o 
  -3   1   0     1611.06     1584.30     18.42 o 
  -2   1   0        8.54       13.46      1.11 o 
  -1   1   0      225.23      213.84      2.27 o 
   0   1   0      144.38      135.29      1.52 o 
   1   1   0      608.51      557.45      5.71 o 
   2   1   0        0.55        1.85      0.63 o 
   3   1   0      423.06      413.80      3.33 o 
   4   1   0        0.11        1.11      0.36 o 
   5   1   0      125.18      131.35      5.15 o 
   6   1   0        6.43       11.52      1.75 o 
   7   1   0       18.60       23.71      3.40 o 
   8   1   0       51.33       47.99      3.22 o 
   9   1   0      480.80      517.18     12.22 o 
  10   1   0        1.25        2.84      1.05 o 
  11   1   0       37.62       26.42     11.71 o 
 -11   2   0      223.23      214.53     16.97 o 
 -10   2   0        0.64        2.61      1.06 o 
  -9   2   0       30.98       37.37      4.27 o 
  -8   2   0      393.61      424.01      7.09 o 
  -7   2   0       60.15       73.21      5.51 o 
  -6   2   0      165.42      164.50      5.63 o 
  -5   2   0     1083.03     1183.76     13.72 o 
  -4   2   0      427.26      470.63      7.26 o 
  -3   2   0      452.84      407.15      5.25 o 
  -2   2   0      618.53      590.30      9.14 o 
  -1   2   0       88.61       82.80      1.08 o 
   0   2   0      427.36      406.50      3.17 o 
   1   2   0     1764.38     1553.13      9.12 o 
   2   2   0      865.88      765.84      5.76 o 
   3   2   0       34.54       25.28      1.07 o 
   4   2   0       24.20       28.38      3.12 o 
   5   2   0      276.86      286.22      5.64 o 
   6   2   0       18.41       22.82      2.36 o 
   7   2   0        0.74        1.85      1.11 o 
   8   2   0      130.05      146.26      5.00 o 
   9   2   0       59.70       57.43      9.61 o 
  10   2   0      294.47      317.07     17.34 o 
  11   2   0      211.94      168.71     33.50 o 
 -11   3   0       57.26       46.96      9.97 o 
 -10   3   0        3.94        5.04      2.67 o 
  -9   3   0        0.18        2.27      1.22 o 
  -8   3   0       56.28       60.54      6.78 o 
  -7   3   0       60.46       65.84      7.07 o 
  -6   3   0      135.65      130.42      5.40 o 
  -5   3   0        2.35        2.09      1.12 o 
  -4   3   0     1170.61     1180.94     16.84 o 
  -3   3   0        5.65        5.68      0.81 o 
  -2   3   0      167.49      149.58      2.67 o 
  -1   3   0      583.61      589.90      4.34 o 
   0   3   0      869.46      854.88      6.78 o 
   1   3   0      794.48      752.22      5.91 o 
   2   3   0      167.82      157.68      2.92 o 
   3   3   0      177.02      161.84      3.98 o 
   4   3   0       81.74       77.00      2.63 o 
   5   3   0      212.42      196.21      4.19 o 
   6   3   0        0.02        1.30      0.79 o 
   7   3   0       44.05       47.22      6.81 o 
   8   3   0       67.42       64.26      3.60 o 
   9   3   0        0.01        4.18      2.52 o 
  10   3   0       44.09       35.17      9.02 o 
 -11   4   0        3.69        5.62      2.73 o 
 -10   4   0       50.91       39.27      6.71 o 
  -9   4   0        2.43        4.54      1.56 o 
  -8   4   0      389.08      412.45     10.22 o 
  -7   4   0     1136.48     1144.35     25.35 o 
  -6   4   0      131.81      117.42      6.63 o 
  -5   4   0      724.73      698.70     15.07 o 
  -4   4   0      917.03      928.11     15.24 o 
  -3   4   0      364.55      399.68      6.56 o 
  -2   4   0      334.44      310.75      4.36 o 
  -1   4   0       92.79       98.64      1.99 o 
   0   4   0        0.67        2.34      2.57 o 
   1   4   0      304.74      293.21      7.25 o 
   2   4   0      677.60      683.48      7.42 o 
   3   4   0       48.82       48.47      2.13 o 
   4   4   0      952.80      962.40     17.09 o 
   5   4   0      140.47      131.99      7.87 o 
   6   4   0      167.74      184.66      4.62 o 
   7   4   0      138.56      126.99     14.36 o 
   8   4   0        2.27        3.48      1.84 o 
   9   4   0        1.46        2.86      2.21 o 
  10   4   0        2.98        3.68      2.72 o 
 -11   5   0        8.70        5.34      3.36 o 
 -10   5   0        8.20        5.66      2.57 o 
  -9   5   0        1.43        3.29      1.09 o 
  -8   5   0       13.61       19.33      2.58 o 
  -7   5   0        5.32        6.22      1.47 o 
  -6   5   0      331.91      356.24     10.09 o 
  -5   5   0     2982.97     2934.68     19.20 o 
  -4   5   0      301.80      299.85      7.36 o 
  -3   5   0      108.68      127.45      4.61 o 
  -2   5   0      406.08      410.19      8.20 o 
  -1   5   0        6.93        9.85      1.46 o 
   0   5   0      144.21      164.85      4.97 o 
   1   5   0      363.51      354.26      9.55 o 
   2   5   0       55.87       59.51      4.73 o 
   3   5   0      207.17      195.30      4.10 o 
   4   5   0      199.70      173.29      3.74 o 
   5   5   0      130.92      143.94      5.41 o 
   6   5   0      608.39      645.42     17.04 o 
   7   5   0       14.68       14.39      5.01 o 
   8   5   0        2.37        3.51      1.75 o 
 -10   6   0       48.14       41.55      9.71 o 
  -9   6   0        0.07        2.64      1.27 o 
  -8   6   0        1.83        2.40      1.40 o 
  -7   6   0       23.96       24.10      3.77 o 
  -6   6   0       69.04       71.27      7.74 o 
  -5   6   0     1224.09     1260.04     25.90 o 
  -4   6   0      633.13      635.76      8.90 o 
  -3   6   0      154.92      148.69      5.34 o 
  -2   6   0       76.65       83.58      6.64 o 
  -1   6   0       31.91       32.67      4.63 o 
   0   6   0      242.59      254.37      8.63 o 
   1   6   0     1187.18     1365.84     40.22 o 
   2   6   0      205.16      191.33      9.60 o 
   3   6   0       14.32       19.46      2.49 o 
   4   6   0       27.49       28.15      3.62 o 
   5   6   0      158.71      179.63      5.20 o 
   6   6   0       36.30       37.15      5.97 o 
   7   6   0        1.39        3.06      2.09 o 
   8   6   0       17.25       16.52      6.61 o 
   9   6   0       21.52       14.86      3.67 o 
 -10   7   0      247.99      254.66     30.76 o 
  -9   7   0        7.80        6.01      2.02 o 
  -8   7   0        4.34        6.13      2.00 o 
  -7   7   0      112.97      113.78     11.07 o 
  -6   7   0       28.44       30.16      3.45 o 
  -5   7   0      127.58      117.72     12.55 o 
  -4   7   0      292.41      278.62      8.98 o 
  -3   7   0      786.21      784.82     16.82 o 
  -2   7   0      283.45      268.75      8.34 o 
  -1   7   0       62.51       70.11      5.67 o 
   0   7   0       67.84       69.26      7.10 o 
   1   7   0       69.68       68.98      8.30 o 
   2   7   0      646.74      609.33     24.34 o 
   3   7   0       69.53       74.15      6.78 o 
   4   7   0       82.15       83.49      4.67 o 
   5   7   0     1061.24     1192.68     48.59 o 
   6   7   0       69.88       57.71     12.41 o 
   7   7   0        4.55        5.35      2.76 o 
   8   7   0       57.48       34.88     15.27 o 
  -9   8   0      103.08      107.67     21.56 o 
  -8   8   0        6.58        6.13      1.64 o 
  -7   8   0        9.89        9.60      2.31 o 
  -6   8   0      128.44      130.89     11.59 o 
  -5   8   0       26.77       29.40      3.76 o 
  -4   8   0        7.58        9.46      2.03 o 
  -3   8   0      215.38      207.90      6.90 o 
  -2   8   0      144.87      147.22     12.87 o 
  -1   8   0        1.34        3.07      1.19 o 
   0   8   0      107.42       98.08      7.16 o 
   1   8   0       45.51       49.81      4.88 o 
   2   8   0       85.93       92.28      8.25 o 
   3   8   0       72.52       75.74      7.88 o 
   4   8   0       44.83       46.62      6.98 o 
   5   8   0        0.56        3.74      2.76 o 
   6   8   0      508.33      547.65     29.74 o 
   7   8   0        0.15        0.80      3.24 o 
  -8   9   0      106.45       81.34     13.79 o 
  -7   9   0        0.23       -0.63      1.51 o 
  -6   9   0       80.92       86.90     10.31 o 
  -5   9   0       12.14       12.81      2.40 o 
  -4   9   0       18.04       17.34      2.57 o 
  -3   9   0       50.72       51.83      4.98 o 
  -2   9   0      155.13      147.98      7.22 o 
  -1   9   0      375.99      367.24      9.22 o 
   0   9   0      146.44      147.71     12.02 o 
   1   9   0        0.28        2.70      1.31 o 
   2   9   0       69.51       73.84      9.09 o 
   3   9   0       57.52       59.80      9.31 o 
   4   9   0      123.55      117.42     16.79 o 
   5   9   0        4.46        5.42      2.74 o 
   6   9   0        7.11        1.49      2.05 o 
  -7  10   0      123.31      126.28     17.63 o 
  -6  10   0       35.26       37.76      6.37 o 
  -5  10   0        2.03        3.46      1.38 o 
  -4  10   0        3.88        5.43      1.92 o 
  -3  10   0        0.54        2.92      1.43 o 
  -2  10   0       26.68       33.44      3.99 o 
  -1  10   0        8.60       10.15      2.16 o 
   0  10   0        1.99        3.42      1.50 o 
   1  10   0      382.69      370.76     13.32 o 
   2  10   0        6.14        4.99      1.79 o 
   3  10   0        8.10        6.95      2.08 o 
   4  10   0       24.17       20.89      5.36 o 
  -5  11   0       15.44       14.07      3.57 o 
  -4  11   0      179.05      195.81     16.91 o 
  -3  11   0       12.80       13.04      2.48 o 
  -2  11   0       63.40       54.56      9.60 o 
  -1  11   0        4.65        7.05      2.47 o 
   0  11   0       70.09       67.95     14.04 o 
   1  11   0        8.00       11.28      2.65 o 
   2  11   0        2.11        3.44      2.57 o 
   0 -12   1       76.48       74.99     12.46 o 
   1 -12   1       38.54       34.70      6.32 o 
   2 -12   1      178.21      180.83     22.69 o 
   3 -12   1       52.57       48.01     10.52 o 
  -3 -11   1       26.33       23.17      6.64 o 
  -2 -11   1       58.16       52.93     10.83 o 
  -1 -11   1       89.79       84.77     10.57 o 
   0 -11   1       34.68       32.29      4.84 o 
   1 -11   1        0.58        2.98      1.65 o 
   2 -11   1        2.07        3.97      1.62 o 
   3 -11   1       43.33       41.06      6.26 o 
   4 -11   1       17.81       23.77      5.07 o 
   5 -11   1        8.64        6.41      2.13 o 
   6 -11   1       55.99       39.45      8.75 o 
  -5 -10   1       30.67       25.01      6.81 o 
  -4 -10   1        2.55        1.67      2.25 o 
  -3 -10   1        0.10        2.54      1.68 o 
  -2 -10   1      140.37      145.27     10.09 o 
  -1 -10   1       17.44       18.46      3.13 o 
   0 -10   1       18.14       19.66      2.72 o 
   1 -10   1        9.51       13.62      2.48 o 
   2 -10   1       42.08       41.78      4.71 o 
   3 -10   1        3.54        4.99      1.59 o 
   4 -10   1       16.74       14.90      2.91 o 
   5 -10   1       30.32       30.37      4.41 o 
   6 -10   1       11.86       11.20      2.25 o 
   7 -10   1       47.69       37.17      7.77 o 
  -6  -9   1        0.00        1.36      2.87 o 
  -5  -9   1       90.08       80.40     14.11 o 
  -4  -9   1        1.33        1.88      1.93 o 
  -3  -9   1       15.81       14.50      2.62 o 
  -2  -9   1       13.59       15.78      2.51 o 
  -1  -9   1      137.19      140.99     12.12 o 
   0  -9   1       34.89       42.00      4.47 o 
   1  -9   1       90.17       94.45      4.84 o 
   2  -9   1       30.97       30.38      3.53 o 
   3  -9   1        2.19        5.08      1.70 o 
   4  -9   1        1.30        1.63      1.39 o 
   5  -9   1       15.22       13.75      2.15 o 
   6  -9   1       44.59       45.80      5.94 o 
   7  -9   1       74.44       87.76     10.89 o 
   8  -9   1      240.51      239.94     19.66 o 
  -7  -8   1       32.01       24.77      8.71 o 
  -6  -8   1       32.94       21.78      5.09 o 
  -5  -8   1       18.88       23.70      3.57 o 
  -4  -8   1        3.53        4.48      1.84 o 
  -3  -8   1      776.45      798.09     17.49 o 
  -2  -8   1       15.71       17.34      2.67 o 
  -1  -8   1       23.36       29.81      3.58 o 
   0  -8   1     1253.77     1226.22     26.56 o 
   1  -8   1       46.69       50.33      5.20 o 
   2  -8   1      241.28      234.53      6.73 o 
   3  -8   1      341.49      364.61      7.59 o 
   4  -8   1        0.42        1.45      1.54 o 
   5  -8   1        2.52        6.51      1.93 o 
   6  -8   1      239.48      228.20     10.92 o 
   7  -8   1       35.39       39.71      4.93 o 
   8  -8   1      169.36      177.14     18.84 o 
   9  -8   1       26.26       18.39      3.97 o 
  -8  -7   1       92.96      102.18     17.85 o 
  -7  -7   1       19.04       16.08      4.27 o 
  -6  -7   1        3.48        4.57      1.68 o 
  -5  -7   1       75.56       86.68      4.45 o 
  -4  -7   1       29.85       37.20      4.50 o 
  -3  -7   1      537.82      534.83     13.01 o 
  -2  -7   1      182.10      187.00     13.90 o 
  -1  -7   1       52.25       67.01      7.28 o 
   0  -7   1     1025.77      992.21     19.66 o 
   1  -7   1       10.14       14.55      2.05 o 
   2  -7   1      128.33      127.80     13.97 o 
   3  -7   1      888.44      872.87     18.57 o 
   4  -7   1      822.18      843.97     19.21 o 
   5  -7   1      198.02      192.27      6.73 o 
   6  -7   1        0.09        2.19      1.44 o 
   7  -7   1        6.03        5.00      2.09 o 
   8  -7   1       40.56       40.89      6.14 o 
   9  -7   1      115.18      129.82      9.82 o 
  10  -7   1        1.13        3.33      2.53 o 
  -9  -6   1       53.45       36.00     11.72 o 
  -8  -6   1        1.11        4.91      2.00 o 
  -7  -6   1       20.30       24.74      4.58 o 
  -6  -6   1      313.92      328.00      9.77 o 
  -5  -6   1       15.96       17.71      2.46 o 
  -4  -6   1       17.90       24.84      4.14 o 
  -3  -6   1       17.59       20.52      2.75 o 
  -2  -6   1      646.93      644.56     34.04 o 
  -1  -6   1      245.33      307.13      7.35 o 
   0  -6   1        3.56        2.53      0.74 o 
   1  -6   1       36.51       32.25      3.44 o 
   2  -6   1      469.51      459.87     10.29 o 
   3  -6   1      342.11      309.31      7.55 o 
   4  -6   1      261.96      244.54      5.52 o 
   5  -6   1     1327.45     1393.52     28.23 o 
   6  -6   1       30.08       32.85      3.51 o 
   7  -6   1        7.84        6.89      1.61 o 
   8  -6   1        0.02        1.04      1.00 o 
   9  -6   1      115.97      101.31     12.84 o 
  10  -6   1      210.57      229.72     17.53 o 
 -10  -5   1       14.33        7.38      7.19 o 
  -9  -5   1       29.23       24.93      7.32 o 
  -8  -5   1       11.94        6.71      3.03 o 
  -7  -5   1       34.47       28.70      6.91 o 
  -6  -5   1        6.90        8.63      1.54 o 
  -5  -5   1       81.05       93.99      7.19 o 
  -4  -5   1        1.52        2.84      1.12 o 
  -3  -5   1      111.08      118.77      4.56 o 
  -2  -5   1        8.25        4.91      0.98 o 
  -1  -5   1     1490.77     1633.99     53.67 o 
   0  -5   1      165.26      165.32      5.84 o 
   1  -5   1      345.33      334.98      8.54 o 
   2  -5   1     1155.50     1149.25     21.16 o 
   3  -5   1      103.50       82.35      3.81 o 
   4  -5   1        4.17        3.26      1.27 o 
   5  -5   1        5.01        9.90      1.54 o 
   6  -5   1      135.70      128.98      5.84 o 
   7  -5   1      207.40      197.70      8.90 o 
   8  -5   1       76.89       76.18      8.17 o 
   9  -5   1       79.82       68.36      8.41 o 
  10  -5   1       47.94       38.03      8.70 o 
 -10  -4   1        6.88        4.63      3.58 o 
  -9  -4   1       22.19       18.81      5.31 o 
  -8  -4   1      130.64      140.59     11.39 o 
  -7  -4   1        0.26        2.07      1.13 o 
  -6  -4   1      266.70      283.80      7.87 o 
  -5  -4   1      590.94      585.90      9.70 o 
  -4  -4   1       79.41       71.18      3.22 o 
  -3  -4   1       27.31       32.83      2.62 o 
  -2  -4   1       36.64       36.46      1.64 o 
  -1  -4   1      128.89      147.97      3.14 o 
   0  -4   1      118.23      117.45      2.16 o 
   1  -4   1      280.19      248.64      3.04 o 
   2  -4   1      425.93      429.98      7.67 o 
   3  -4   1      173.39      196.69      5.47 o 
   4  -4   1       71.46       67.54      3.10 o 
   5  -4   1      192.78      183.50      4.42 o 
   6  -4   1        3.65        3.60      1.61 o 
   7  -4   1        0.86        0.58      1.19 o 
   8  -4   1       37.27       34.04      4.17 o 
   9  -4   1        4.60        4.20      1.64 o 
  10  -4   1       66.35       53.32      7.67 o 
  11  -4   1        9.44        9.96      3.96 o 
 -10  -3   1       16.37       12.33      2.51 o 
  -9  -3   1        2.98        3.62      1.80 o 
  -8  -3   1      240.34      256.34      7.11 o 
  -7  -3   1      140.41      139.31      4.27 o 
  -6  -3   1       87.46      107.18      5.63 o 
  -5  -3   1     1209.34     1267.32     25.59 o 
  -4  -3   1        4.39        3.62      0.84 o 
  -3  -3   1      168.52      182.30      5.48 o 
  -2  -3   1       33.56       49.35      1.17 o 
  -1  -3   1       51.54       37.16      1.38 o 
   0  -3   1      323.43      297.26      2.54 o 
   1  -3   1      391.84      369.55      3.05 o 
   2  -3   1      246.53      221.25      3.99 o 
   3  -3   1      572.79      564.92      7.00 o 
   4  -3   1     1279.74     1251.43     27.30 o 
   5  -3   1       18.25       21.81      3.14 o 
   6  -3   1       83.05       87.24      5.72 o 
   7  -3   1      179.19      182.98      5.41 o 
   8  -3   1       18.09       14.92      2.32 o 
   9  -3   1       51.73       44.95      5.51 o 
  10  -3   1        0.01        1.69      1.12 o 
  11  -3   1       24.50       19.48      5.72 o 
 -11  -2   1      125.10      125.19     22.36 o 
 -10  -2   1       26.82       22.89      3.96 o 
  -9  -2   1        1.06        2.03      1.38 o 
  -8  -2   1        5.75        7.48      1.68 o 
  -7  -2   1        6.53        7.98      1.39 o 
  -6  -2   1        1.95        5.14      1.04 o 
  -5  -2   1      165.76      165.90      4.93 o 
  -4  -2   1     1252.83     1266.39     10.67 o 
  -3  -2   1      730.22      720.70      9.26 o 
  -2  -2   1    19499.22    16227.89    529.62 o 
  -1  -2   1        0.46        1.50      0.86 o 
   0  -2   1      185.01      173.66      1.53 o 
   1  -2   1      614.60      581.04      9.39 o 
   2  -2   1      192.12      180.85      2.17 o 
   3  -2   1      215.88      188.65      3.05 o 
   4  -2   1     3066.93     2998.05     50.81 o 
   5  -2   1       18.57       21.06      2.90 o 
   6  -2   1      302.53      311.25      5.16 o 
   7  -2   1       93.93      100.27      3.95 o 
   8  -2   1       77.94       77.40      3.69 o 
   9  -2   1      138.95      162.67     10.82 o 
  10  -2   1       87.59       82.50     10.91 o 
  11  -2   1        8.20        4.15      2.53 o 
 -11  -1   1       11.14        8.60      4.43 o 
 -10  -1   1      116.02      105.49     18.20 o 
  -9  -1   1        6.55        7.59      1.58 o 
  -8  -1   1       32.16       35.37      3.32 o 
  -7  -1   1      785.81      873.13     18.15 o 
  -6  -1   1      131.15      144.25      5.43 o 
  -5  -1   1      257.10      240.07      5.64 o 
  -4  -1   1      164.44      151.12      4.95 o 
  -3  -1   1      233.52      242.53      3.04 o 
  -2  -1   1        2.72        3.98      1.01 o 
  -1  -1   1      536.81      490.48      3.82 o 
   0  -1   1     2678.62     2054.76     16.04 o 
   1  -1   1       93.03       73.63      0.80 o 
   2  -1   1     6504.60     5406.36    213.30 o 
   3  -1   1      882.73      936.78     11.67 o 
   4  -1   1       55.97       65.29      2.68 o 
   5  -1   1     4447.65     4502.59     70.89 o 
   6  -1   1      110.39      100.69      4.11 o 
   7  -1   1      162.70      160.82      5.29 o 
   8  -1   1       16.95       20.46      2.98 o 
   9  -1   1       16.81       18.65      2.75 o 
  10  -1   1       38.07       39.43      5.79 o 
  11  -1   1       39.17       28.05     11.46 o 
 -11   0   1        1.70        4.28      2.31 o 
 -10   0   1        1.41        4.03      1.93 o 
  -9   0   1       10.15        9.58      1.66 o 
  -8   0   1        3.19        4.67      1.25 o 
  -7   0   1       63.90       67.05      3.90 o 
  -6   0   1      792.87      835.09     14.99 o 
  -5   0   1      112.12      125.98      3.45 o 
  -4   0   1      101.61       82.01      1.99 o 
  -3   0   1       70.66       67.20      1.32 o 
  -2   0   1      613.13      588.63      4.13 o 
  -1   0   1        1.75        1.61      0.33 o 
   1   0   1      683.78      581.96      6.84 o 
   2   0   1     7326.48     6096.71    134.87 o 
   3   0   1     2187.61     2073.07     14.13 o 
   4   0   1        2.51        1.80      0.44 o 
   5   0   1      146.91      150.80      5.19 o 
   6   0   1       45.70       61.07      3.09 o 
   7   0   1       61.95       58.80      3.74 o 
   8   0   1      115.32      121.51      3.61 o 
   9   0   1       38.96       33.84      5.63 o 
  10   0   1        7.39        6.14      1.85 o 
  11   0   1        2.09        2.03      4.75 o 
 -11   1   1      129.66      118.75     11.90 o 
 -10   1   1       74.08       68.29     14.76 o 
  -9   1   1        1.32        1.50      1.26 o 
  -8   1   1      139.08      135.25      6.53 o 
  -7   1   1       44.56       51.52      5.09 o 
  -6   1   1       10.88       13.93      1.89 o 
  -5   1   1       55.76       60.24      2.33 o 
  -4   1   1      322.41      326.36      3.51 o 
  -3   1   1      717.91      686.23      4.65 o 
  -2   1   1       62.38       61.51      0.84 o 
  -1   1   1      536.58      470.90      3.75 o 
   1   1   1      306.33      299.85      2.63 o 
   2   1   1     1027.05      928.71     11.68 o 
   3   1   1      111.29      115.30      2.16 o 
   4   1   1      271.89      254.22      5.68 o 
   5   1   1       19.24       18.37      1.45 o 
   6   1   1      192.33      207.58      4.61 o 
   7   1   1      392.85      418.46     10.17 o 
   8   1   1      103.10      109.72      3.68 o 
   9   1   1      114.64      113.02      4.37 o 
  10   1   1        2.51        3.62      1.86 o 
  11   1   1        4.16        5.84      3.52 o 
 -11   2   1       20.98       17.20      4.47 o 
 -10   2   1      160.70      173.07      8.99 o 
  -9   2   1      110.84      107.94      4.95 o 
  -8   2   1      169.52      169.92      4.36 o 
  -7   2   1       90.89       91.23      4.84 o 
  -6   2   1      121.93      117.89      3.50 o 
  -5   2   1       28.51       31.47      1.80 o 
  -4   2   1      686.73      708.09     10.76 o 
  -3   2   1        0.47        1.46      0.36 o 
  -2   2   1      854.42      789.66      7.02 o 
  -1   2   1     3506.09     3005.56     18.85 o 
   0   2   1       43.88       47.95      0.81 o 
   1   2   1      932.54      815.48      7.73 o 
   2   2   1      753.86      690.41      6.85 o 
   3   2   1       63.38       57.92      1.87 o 
   4   2   1      917.25     1008.56      9.73 o 
   5   2   1      139.20      140.79      4.29 o 
   6   2   1       11.04        8.34      1.20 o 
   7   2   1      283.79      288.80      5.45 o 
   8   2   1        6.34        8.30      1.79 o 
   9   2   1       13.71       13.08      3.01 o 
  10   2   1        6.00        6.24      2.96 o 
 -11   3   1      100.03      106.80     17.04 o 
 -10   3   1        0.63        1.18      2.55 o 
  -9   3   1       53.16       56.73      7.04 o 
  -8   3   1      163.79      168.04      7.81 o 
  -7   3   1      446.93      445.61     10.21 o 
  -6   3   1       11.07       10.40      1.77 o 
  -5   3   1       19.51       16.65      2.26 o 
  -4   3   1        2.27        2.99      0.51 o 
  -3   3   1      577.62      603.28      6.54 o 
  -2   3   1     1266.93     1161.26      9.23 o 
  -1   3   1      593.71      597.08      5.35 o 
   0   3   1      710.77      681.90      5.70 o 
   1   3   1      549.01      476.02      4.26 o 
   2   3   1       46.98       40.81      2.39 o 
   3   3   1      903.86      919.03      9.34 o 
   4   3   1      513.46      519.33      8.41 o 
   5   3   1       61.87       66.55      3.13 o 
   6   3   1        2.74        2.29      0.68 o 
   7   3   1       50.88       54.06      3.30 o 
   8   3   1       74.83       71.45     11.66 o 
   9   3   1      315.14      350.86     16.44 o 
  10   3   1      365.04      403.27     27.00 o 
 -11   4   1       26.11       31.21      6.37 o 
 -10   4   1       51.21       51.04      7.80 o 
  -9   4   1        0.04        2.14      1.22 o 
  -8   4   1        1.01        1.47      0.84 o 
  -7   4   1      217.38      217.83      6.41 o 
  -6   4   1       48.51       52.68      6.60 o 
  -5   4   1        2.15        5.09      1.18 o 
  -4   4   1      280.60      316.70      5.68 o 
  -3   4   1      806.24      786.20      9.89 o 
  -2   4   1       79.20      120.42      4.56 o 
  -1   4   1     4120.50     4481.34    123.41 o 
   0   4   1     3710.11     3656.46     45.97 o 
   1   4   1      224.35      197.22      4.48 o 
   2   4   1       20.78       34.83      1.88 o 
   3   4   1       63.27       58.97      2.31 o 
   4   4   1       16.44       24.39      1.85 o 
   5   4   1       48.39       51.83      4.99 o 
   6   4   1       15.52       16.14      2.29 o 
   7   4   1        3.50        3.59      1.39 o 
   8   4   1        9.31        9.07      2.67 o 
   9   4   1        2.90        3.56      2.69 o 
 -11   5   1       38.46       31.90      7.92 o 
 -10   5   1       11.50        7.37      2.94 o 
  -9   5   1       85.27       88.58      8.58 o 
  -8   5   1      128.34      129.45     10.80 o 
  -7   5   1      633.54      635.52      9.66 o 
  -6   5   1      873.39      871.31     22.77 o 
  -5   5   1      191.17      193.33      4.40 o 
  -4   5   1       57.68       74.49      7.35 o 
  -3   5   1      178.66      180.57      5.55 o 
  -2   5   1       51.88       67.40      2.70 o 
  -1   5   1      431.07      397.77      7.65 o 
   0   5   1       18.90       11.38      1.43 o 
   1   5   1      241.53      230.40      5.48 o 
   2   5   1      152.96      122.49      5.43 o 
   3   5   1       65.57       63.19      3.31 o 
   4   5   1       80.48       74.81      3.47 o 
   5   5   1       43.58       42.16      5.23 o 
   6   5   1       62.83       72.85     12.65 o 
   7   5   1        2.46        4.67      2.33 o 
   8   5   1        0.03        3.38      1.81 o 
   9   5   1        8.87        4.85      3.20 o 
 -10   6   1       16.07       15.05      3.21 o 
  -9   6   1       32.92       30.34      5.27 o 
  -8   6   1      513.86      507.72     12.92 o 
  -7   6   1        5.97        8.41      1.82 o 
  -6   6   1       37.88       42.24      4.70 o 
  -5   6   1     1059.66     1041.16     23.93 o 
  -4   6   1       23.07       31.82      3.78 o 
  -3   6   1       27.57       27.22      3.26 o 
  -2   6   1       80.88       77.82      7.44 o 
  -1   6   1      141.49      133.65      4.62 o 
   0   6   1       64.76       59.84      3.76 o 
   1   6   1        2.70        4.52      0.90 o 
   2   6   1      742.62      711.63     26.59 o 
   3   6   1      331.61      323.69      8.81 o 
   4   6   1        0.25        0.97      1.57 o 
   5   6   1      222.79      216.47     23.27 o 
   6   6   1       56.05       54.50     10.74 o 
   7   6   1       16.91       14.31      4.73 o 
   8   6   1       44.70       33.70      8.54 o 
 -10   7   1        2.06        5.02      2.43 o 
  -9   7   1       29.14       29.38      6.47 o 
  -8   7   1       13.15       14.37      2.67 o 
  -7   7   1      118.60      111.31     11.86 o 
  -6   7   1      123.01      125.60     12.01 o 
  -5   7   1      126.92      140.41     13.82 o 
  -4   7   1      970.72      959.79     21.60 o 
  -3   7   1       39.74       46.38      5.28 o 
  -2   7   1       33.56       33.42      4.46 o 
  -1   7   1       23.53       20.14      2.76 o 
   0   7   1       42.81       41.20      4.20 o 
   1   7   1       83.95       88.52      4.99 o 
   2   7   1      393.88      375.19     24.24 o 
   3   7   1      142.82      131.70      6.01 o 
   4   7   1       45.97       40.05      6.43 o 
   5   7   1      285.38      304.85     15.21 o 
   6   7   1       26.22       24.65      8.13 o 
   7   7   1       62.31       37.52     12.60 o 
  -9   8   1        0.02        4.09      2.70 o 
  -8   8   1        0.40        1.30      1.54 o 
  -7   8   1       24.53       23.83      2.83 o 
  -6   8   1      131.17      130.98     12.26 o 
  -5   8   1        0.19        2.08      1.08 o 
  -4   8   1        2.05        3.35      1.50 o 
  -3   8   1      129.72      118.49     13.87 o 
  -2   8   1        9.02       11.04      1.66 o 
  -1   8   1       95.90       95.90     10.64 o 
   0   8   1       46.04       44.60      5.40 o 
   1   8   1        0.43        1.15      0.88 o 
   2   8   1       14.42       16.77      2.31 o 
   3   8   1        0.02        2.36      1.55 o 
   4   8   1      130.46      154.21     18.39 o 
   5   8   1      627.22      665.27     30.65 o 
   6   8   1      169.99      160.18     14.94 o 
  -8   9   1       52.96       39.86      7.65 o 
  -7   9   1        2.25        5.05      1.60 o 
  -6   9   1        1.41        5.78      3.32 o 
  -5   9   1      105.19      102.00     11.88 o 
  -4   9   1       31.17       40.81      5.65 o 
  -3   9   1       84.57       85.23      7.69 o 
  -2   9   1        2.39        2.40      1.15 o 
  -1   9   1        0.75        3.32      1.35 o 
   0   9   1        0.30        1.18      1.17 o 
   1   9   1       43.01       48.42      5.47 o 
   2   9   1       24.22       27.42      4.39 o 
   3   9   1        1.47        4.40      1.89 o 
   4   9   1       80.72       62.59     11.55 o 
   5   9   1      177.26      137.96     29.36 o 
  -7  10   1       11.03        9.54      2.57 o 
  -6  10   1      327.57      393.84     23.57 o 
  -5  10   1        2.74        2.14      1.47 o 
  -4  10   1       67.71       69.08     10.10 o 
  -3  10   1      134.31      144.30     10.11 o 
  -2  10   1       35.70       33.84      4.60 o 
  -1  10   1      186.74      162.06      5.75 o 
   0  10   1       90.28       81.63     13.76 o 
   1  10   1        0.00        0.75      2.36 o 
   2  10   1       10.37        9.70      3.55 o 
   3  10   1       46.52       45.86      6.96 o 
   4  10   1       36.44       25.12      7.64 o 
  -5  11   1       38.58       33.85      6.33 o 
  -4  11   1        7.52        7.41      2.01 o 
  -3  11   1       37.00       35.87      6.87 o 
  -2  11   1      228.93      274.36     17.33 o 
  -1  11   1       57.88       46.03      9.09 o 
   0  11   1        5.77        7.34      2.97 o 
   1  11   1      195.03      198.39     30.16 o 
  -1 -12   2        0.01        1.82      0.93 o 
   0 -12   2        4.56        1.94      1.98 o 
   1 -12   2        4.63        5.13      2.23 o 
   2 -12   2      190.62      185.47     31.82 o 
   3 -12   2        7.51        4.06      2.15 o 
  -4 -11   2        7.26        4.35      2.72 o 
  -3 -11   2       79.57       57.95     14.12 o 
  -2 -11   2       15.59       14.94      3.32 o 
  -1 -11   2       73.81       67.47      7.89 o 
   0 -11   2       33.17       31.84      4.83 o 
   1 -11   2      122.59      120.50     10.56 o 
   2 -11   2        4.71        6.36      1.38 o 
   3 -11   2        3.00        3.43      1.46 o 
   4 -11   2      193.82      210.92     16.87 o 
   5 -11   2       78.21       80.77     14.16 o 
   6 -11   2       24.44       19.77      6.07 o 
  -5 -10   2       29.11       24.16      7.10 o 
  -4 -10   2       35.76       24.18      6.36 o 
  -3 -10   2        0.12        0.54      1.65 o 
  -2 -10   2       83.35       93.11     11.89 o 
  -1 -10   2       29.96       31.42      3.64 o 
   0 -10   2        4.25        6.64      1.96 o 
   1 -10   2      155.04      148.04     11.37 o 
   2 -10   2        3.55        3.87      1.29 o 
   3 -10   2      129.23      137.40     10.58 o 
   4 -10   2      165.67      133.15     21.48 o 
   5 -10   2       32.65       29.47      3.46 o 
   6 -10   2      161.20      175.39     15.92 o 
   7 -10   2       17.87       23.07      4.07 o 
  -7  -9   2      181.22      166.70     24.67 o 
  -6  -9   2        0.79        3.00      1.82 o 
  -5  -9   2       42.66       41.26      6.52 o 
  -4  -9   2       15.37       17.92      2.79 o 
  -3  -9   2       54.22       61.30      8.03 o 
  -2  -9   2      104.82      118.80      9.75 o 
  -1  -9   2       21.19       24.11      2.74 o 
   0  -9   2       99.71      113.68      9.92 o 
   1  -9   2       60.13       62.00      5.65 o 
   2  -9   2      908.44      922.72     27.21 o 
   3  -9   2        2.10        0.66      1.68 o 
   4  -9   2       23.28       22.93      3.21 o 
   5  -9   2      224.64      220.95     18.53 o 
   6  -9   2       26.35       28.47      4.55 o 
   7  -9   2       73.01       87.85      9.22 o 
   8  -9   2       54.55       62.23      8.23 o 
  -8  -8   2       16.88       11.30      3.40 o 
  -7  -8   2        9.20        4.39      2.86 o 
  -6  -8   2       79.03       66.12     16.77 o 
  -5  -8   2       12.01       16.05      2.62 o 
  -4  -8   2        0.14        2.18      1.34 o 
  -3  -8   2       14.69       14.98      2.43 o 
  -2  -8   2        0.31        1.12      1.51 o 
  -1  -8   2      380.24      385.79     11.38 o 
   0  -8   2      993.33      997.32     21.87 o 
   1  -8   2       64.16       79.75      7.89 o 
   2  -8   2      700.83      704.69     16.11 o 
   3  -8   2     1542.92     1612.84     19.36 o 
   4  -8   2        3.65        3.15      1.28 o 
   5  -8   2       97.76      104.26      9.86 o 
   6  -8   2       19.57       19.19      2.47 o 
   7  -8   2       56.77       61.00      6.71 o 
   8  -8   2      113.90      122.82     14.09 o 
   9  -8   2       54.80       48.26      8.01 o 
  -9  -7   2        0.00        0.98      0.86 o 
  -8  -7   2       33.52       22.38      7.11 o 
  -7  -7   2       78.17       65.59     10.64 o 
  -6  -7   2       27.71       25.50      4.76 o 
  -5  -7   2       30.42       31.13      4.41 o 
  -4  -7   2       48.26       52.22      6.33 o 
  -3  -7   2     1180.92     1195.73     26.02 o 
  -2  -7   2      130.80      128.95      5.14 o 
  -1  -7   2       31.39       32.73      3.51 o 
   0  -7   2      355.10      348.13      6.14 o 
   1  -7   2       63.82       77.37      8.45 o 
   2  -7   2        0.16        0.97      0.84 o 
   3  -7   2     1813.05     1825.51     36.17 o 
   4  -7   2        1.29        2.38      1.41 o 
   5  -7   2       30.87       27.74      3.07 o 
   6  -7   2       90.79       97.57      9.54 o 
   7  -7   2      119.34      125.34     11.99 o 
   8  -7   2       81.83       83.05      8.37 o 
   9  -7   2       37.48       36.35      5.14 o 
  -9  -6   2       34.53       20.85      4.95 o 
  -8  -6   2      437.49      446.61     20.51 o 
  -7  -6   2        2.27        4.18      1.60 o 
  -6  -6   2       55.54       49.47      7.33 o 
  -5  -6   2        2.87        4.29      1.28 o 
  -4  -6   2      421.52      433.71     10.25 o 
  -3  -6   2       26.88       35.77      4.70 o 
  -2  -6   2       96.81       80.54      5.07 o 
  -1  -6   2      464.10      459.53      6.83 o 
   0  -6   2        0.72        2.34      1.04 o 
   1  -6   2      117.71      114.19      4.35 o 
   2  -6   2       23.81       25.09      4.00 o 
   3  -6   2       52.41       64.41      7.35 o 
   4  -6   2      852.12      833.61     10.53 o 
   5  -6   2      172.84      161.80      6.12 o 
   6  -6   2      326.26      318.24     11.79 o 
   7  -6   2      319.97      361.37      9.38 o 
   8  -6   2        6.37       10.51      2.13 o 
   9  -6   2       47.41       36.55      5.32 o 
  10  -6   2       25.96       22.67      3.32 o 
 -10  -5   2        9.43        6.54      5.62 o 
  -9  -5   2       31.68       18.96      7.85 o 
  -8  -5   2        0.01        0.61      1.06 o 
  -7  -5   2       64.63       64.35      5.57 o 
  -6  -5   2        6.54       10.24      2.12 o 
  -5  -5   2      147.08      157.81      8.25 o 
  -4  -5   2       21.65       19.34      2.45 o 
  -3  -5   2       45.80       51.55      4.71 o 
  -2  -5   2     1730.12     1661.23     24.73 o 
  -1  -5   2       12.85       21.10      3.17 o 
   0  -5   2       62.92       59.35      2.89 o 
   1  -5   2      349.72      315.09      8.48 o 
   2  -5   2      226.14      228.52      6.32 o 
   3  -5   2       26.93       28.93      3.78 o 
   4  -5   2       96.94      101.01      3.92 o 
   5  -5   2      247.50      260.77      5.30 o 
   6  -5   2       14.45       12.08      3.44 o 
   7  -5   2      282.43      268.96      8.66 o 
   8  -5   2       22.04       15.14      2.56 o 
   9  -5   2      144.55      150.27      8.50 o 
  10  -5   2      244.14      239.11     18.01 o 
 -10  -4   2        7.35       13.45      3.70 o 
  -9  -4   2        2.06        2.10      1.07 o 
  -8  -4   2        1.95        2.72      1.37 o 
  -7  -4   2      108.87      104.63      3.91 o 
  -6  -4   2        0.57        2.94      1.16 o 
  -5  -4   2       89.80       90.56      4.54 o 
  -4  -4   2      457.17      504.53      8.18 o 
  -3  -4   2      790.08      852.09     10.49 o 
  -2  -4   2       29.42       34.48      1.98 o 
  -1  -4   2       10.11       12.00      1.26 o 
   0  -4   2      750.07      738.15      6.17 o 
   1  -4   2      223.46      208.10      4.34 o 
   2  -4   2     1738.72     1813.60     30.90 o 
   3  -4   2      117.67      140.64      4.27 o 
   4  -4   2      107.15      105.18      4.71 o 
   5  -4   2      129.62      140.14      5.38 o 
   6  -4   2      158.45      147.98      4.94 o 
   7  -4   2       29.28       25.94      2.96 o 
   8  -4   2       98.97      107.41     11.31 o 
   9  -4   2      140.28      142.52     13.60 o 
  10  -4   2       43.63       43.91      6.68 o 
 -11  -3   2       85.56       87.08     16.05 o 
 -10  -3   2      146.26      159.45     14.26 o 
  -9  -3   2      113.84      118.58      4.86 o 
  -8  -3   2       78.66       88.42      5.16 o 
  -7  -3   2       87.08       89.39      5.69 o 
  -6  -3   2        0.53        3.26      1.49 o 
  -5  -3   2      101.42       95.18      4.71 o 
  -4  -3   2      106.86      114.01      3.10 o 
  -3  -3   2      600.91      650.28      9.46 o 
  -2  -3   2       59.33       62.16      1.43 o 
  -1  -3   2       86.43       78.72      1.84 o 
   0  -3   2     1225.65     1148.29     16.85 o 
   1  -3   2     1218.88     1189.19     13.27 o 
   2  -3   2       48.67       54.78      1.41 o 
   3  -3   2     2848.17     2924.47     35.15 o 
   4  -3   2      378.96      388.17      4.75 o 
   5  -3   2      188.88      186.24      4.66 o 
   6  -3   2        3.41        5.46      1.79 o 
   7  -3   2        5.59        4.06      1.42 o 
   8  -3   2       31.02       31.59      4.32 o 
   9  -3   2       76.86       71.24      6.66 o 
  10  -3   2       76.64       64.36     10.64 o 
  11  -3   2       75.91       64.01     25.51 o 
 -11  -2   2        3.30        4.22      2.00 o 
 -10  -2   2       22.30       22.03      4.74 o 
  -9  -2   2       52.41       48.79      4.15 o 
  -8  -2   2      394.04      415.59     11.35 o 
  -7  -2   2      155.03      162.40      5.58 o 
  -6  -2   2      220.99      206.54      5.41 o 
  -5  -2   2       31.13       42.76      2.65 o 
  -4  -2   2        9.58       10.39      1.11 o 
  -3  -2   2      309.38      292.09      3.88 o 
  -1  -2   2     3877.02     3534.44     30.98 o 
   0  -2   2      623.37      597.40      6.25 o 
   1  -2   2       76.38       75.34      1.65 o 
   2  -2   2     1072.37     1041.08     15.51 o 
   3  -2   2       19.29       11.63      1.06 o 
   4  -2   2      716.95      782.79      8.07 o 
   5  -2   2      315.95      335.34     10.31 o 
   6  -2   2        8.30       12.84      1.94 o 
   7  -2   2      136.44      140.72      4.75 o 
   8  -2   2       30.76       28.74      3.87 o 
   9  -2   2      175.56      164.60      8.61 o 
  10  -2   2       77.73       65.30     10.34 o 
  11  -2   2       78.42       45.59     26.09 o 
 -11  -1   2       28.02       23.28      7.35 o 
 -10  -1   2        2.09        2.69      1.61 o 
  -9  -1   2       63.12       70.02      7.78 o 
  -8  -1   2        0.98        0.96      1.19 o 
  -7  -1   2      108.04      106.82      4.88 o 
  -6  -1   2       53.56       54.83      3.34 o 
  -5  -1   2        0.11        0.89      0.46 o 
  -4  -1   2       89.45       78.65      1.80 o 
  -3  -1   2      173.38      160.96      2.04 o 
  -1  -1   2     4473.10     4087.37     41.19 o 
   0  -1   2       14.28       17.66      0.51 o 
   1  -1   2     3958.88     3523.25     52.67 o 
   2  -1   2     9308.24     7698.07    188.62 o 
   3  -1   2      311.15      315.38      6.12 o 
   4  -1   2       17.98       18.74      2.38 o 
   5  -1   2     2231.09     2257.03     20.21 o 
   6  -1   2       46.01       43.11      7.35 o 
   7  -1   2      321.07      365.23     13.48 o 
   8  -1   2        8.58       10.40      1.64 o 
   9  -1   2        3.68        4.67      1.66 o 
  10  -1   2       24.38       25.92      5.09 o 
  11  -1   2       75.31       65.71     22.32 o 
 -11   0   2        3.04        2.03      2.06 o 
 -10   0   2        5.19        9.42      3.06 o 
  -9   0   2       14.61       14.08      2.03 o 
  -8   0   2        3.97        6.07      1.26 o 
  -7   0   2      829.50      845.11     15.77 o 
  -6   0   2      302.64      312.84      7.29 o 
  -5   0   2       63.02       53.03      2.22 o 
  -4   0   2      244.84      227.90      4.11 o 
  -3   0   2     1862.70     1684.97     23.51 o 
  -2   0   2      168.83      160.92      2.07 o 
  -1   0   2      136.07      135.61      1.89 o 
   0   0   2      616.61      563.54      5.80 o 
   1   0   2       35.54       40.54      0.82 o 
   2   0   2     3330.13     3003.67     23.97 o 
   3   0   2       23.28       24.46      2.10 o 
   4   0   2       79.56       65.77      2.13 o 
   5   0   2      767.06      820.02     15.79 o 
   6   0   2      115.33      120.63      5.91 o 
   7   0   2      256.18      273.54     10.00 o 
   8   0   2      186.89      198.87      6.39 o 
   9   0   2       72.80       76.52      6.21 o 
  10   0   2        6.33        3.65      2.79 o 
 -11   1   2       26.09       23.51      5.38 o 
 -10   1   2      107.61      109.96      6.75 o 
  -9   1   2      129.52      139.98      4.85 o 
  -8   1   2       13.32       14.90      2.65 o 
  -7   1   2      110.98      127.62      4.86 o 
  -6   1   2     2000.86     2178.51     28.58 o 
  -5   1   2       81.50       62.75      3.33 o 
  -4   1   2      327.29      302.59      4.37 o 
  -3   1   2      761.97      743.89     10.91 o 
  -2   1   2      206.40      211.31      2.47 o 
  -1   1   2     1428.46     1266.91     10.88 o 
   0   1   2       27.88       30.22      0.59 o 
   1   1   2      137.73      115.60      1.76 o 
   2   1   2      142.54      133.22      1.67 o 
   3   1   2      437.47      407.08      5.33 o 
   5   1   2       10.53        9.25      1.35 o 
   6   1   2       47.62       46.37      3.17 o 
   7   1   2      645.19      678.32     10.22 o 
   8   1   2      142.21      138.01      4.65 o 
   9   1   2      726.77      734.89     15.16 o 
  10   1   2      184.69      161.38     14.35 o 
 -11   2   2        0.85        3.33      2.62 o 
 -10   2   2        0.04        3.17      2.20 o 
  -9   2   2      489.21      497.56     15.58 o 
  -8   2   2       88.79       95.09      3.94 o 
  -7   2   2       17.26       12.46      1.16 o 
  -6   2   2      352.20      349.27      6.84 o 
  -5   2   2      231.05      212.68      4.96 o 
  -4   2   2      114.12       83.80      2.22 o 
  -3   2   2      447.58      523.63      6.67 o 
  -2   2   2     2042.68     1868.40     18.92 o 
  -1   2   2      455.05      418.14      4.81 o 
   0   2   2     1692.18     1576.72     24.00 o 
   1   2   2       76.90       66.40      0.90 o 
   2   2   2      237.27      247.79      2.88 o 
   3   2   2     1254.60     1198.19     20.05 o 
   4   2   2        0.67        5.47      0.90 o 
   5   2   2      149.08      144.80      5.38 o 
   6   2   2       47.25       40.19      2.13 o 
   7   2   2       82.77       83.98      3.34 o 
   8   2   2       40.25       37.68      8.44 o 
   9   2   2       78.34       79.60     15.70 o 
  10   2   2        2.50        3.73      1.83 o 
 -11   3   2        5.54        5.69      2.22 o 
 -10   3   2      123.40      115.09     16.68 o 
  -9   3   2      294.49      280.80     15.54 o 
  -8   3   2      253.80      256.28      7.52 o 
  -7   3   2       81.07       77.32      5.87 o 
  -6   3   2       48.77       43.19      3.72 o 
  -5   3   2      454.39      443.63     11.46 o 
  -4   3   2        1.21        2.21      0.46 o 
  -3   3   2      834.74      824.35     13.87 o 
  -2   3   2      872.47      769.82     11.35 o 
  -1   3   2      464.10      499.03      4.58 o 
   0   3   2      424.37      423.47      4.36 o 
   1   3   2      233.96      237.29      4.05 o 
   2   3   2       64.04       67.67      1.37 o 
   3   3   2       83.26       86.06      3.14 o 
   4   3   2      834.79      928.14     18.95 o 
   5   3   2        8.34        7.68      1.38 o 
   6   3   2      101.62      104.66      7.62 o 
   7   3   2       44.16       42.57      7.33 o 
   8   3   2        0.02        1.79      1.96 o 
   9   3   2       46.11       36.30      9.85 o 
 -11   4   2       62.60       51.98     13.31 o 
 -10   4   2       45.53       46.35     10.02 o 
  -9   4   2       31.40       27.58      5.50 o 
  -8   4   2       55.87       51.97      6.07 o 
  -7   4   2     1510.39     1602.84     34.10 o 
  -6   4   2       37.43       38.92      4.06 o 
  -5   4   2      384.03      400.04     10.01 o 
  -4   4   2        0.04        2.28      0.91 o 
  -3   4   2      874.51      820.17     10.26 o 
  -2   4   2      947.97      961.80     16.14 o 
  -1   4   2      445.15      425.70      5.06 o 
   0   4   2     1427.49     1442.40     14.78 o 
   1   4   2      384.88      381.44      3.63 o 
   2   4   2       63.00       73.96      2.19 o 
   3   4   2       46.01       50.51      2.38 o 
   4   4   2      163.34      177.00      5.13 o 
   5   4   2        8.63       10.19      1.83 o 
   6   4   2       40.42       43.05      7.64 o 
   7   4   2       35.21       34.69      8.23 o 
   8   4   2      179.30      189.19     12.01 o 
   9   4   2      143.82      162.28     12.37 o 
 -11   5   2      164.15      135.27     28.54 o 
 -10   5   2       49.07       54.49     10.83 o 
  -9   5   2       15.08       15.86      3.25 o 
  -8   5   2      153.01      154.40      6.82 o 
  -7   5   2      299.18      295.60      8.47 o 
  -6   5   2       62.13       75.34      7.28 o 
  -5   5   2      126.67      134.71     13.08 o 
  -4   5   2      277.79      246.85      6.87 o 
  -3   5   2       25.02       32.69      4.35 o 
  -2   5   2       41.22       32.01      5.46 o 
  -1   5   2       11.51       39.15      4.87 o 
   0   5   2      234.91      228.96      6.55 o 
   1   5   2        3.05        2.57      0.75 o 
   2   5   2      221.83      214.14      3.78 o 
   3   5   2       31.88       30.31      3.46 o 
   4   5   2      194.16      204.10      5.99 o 
   5   5   2        8.18        8.33      1.88 o 
   6   5   2        2.67        3.08      1.85 o 
   7   5   2      174.36      193.88      8.02 o 
   8   5   2        3.18        3.41      2.08 o 
 -10   6   2      133.84      119.53     24.45 o 
  -9   6   2        0.81        4.00      2.09 o 
  -8   6   2        7.98        8.86      2.25 o 
  -7   6   2        3.04        2.81      1.56 o 
  -6   6   2      174.95      189.99      5.78 o 
  -5   6   2       12.01       17.32      2.61 o 
  -4   6   2      117.76      109.03      6.62 o 
  -3   6   2       30.59       36.16      4.24 o 
  -1   6   2      146.30      142.27      6.62 o 
   0   6   2       86.08       74.06      7.40 o 
   1   6   2       50.03       49.33      3.71 o 
   2   6   2      131.32      118.29     12.65 o 
   3   6   2     1239.30     1263.07     16.55 o 
   4   6   2     1443.84     1577.44     26.92 o 
   5   6   2        0.35        2.03      1.61 o 
   6   6   2      199.84      188.75     12.53 o 
   7   6   2      341.72      359.65     20.28 o 
   8   6   2        1.04        3.38      2.43 o 
 -10   7   2      164.36      151.44     24.45 o 
  -9   7   2        7.59       10.68      4.06 o 
  -8   7   2       48.56       36.40      4.80 o 
  -7   7   2       50.69       51.15      6.32 o 
  -6   7   2       20.89       21.55      3.73 o 
  -5   7   2       29.41       32.22      4.29 o 
  -4   7   2       42.09       39.99      4.33 o 
  -3   7   2       39.79       39.02      4.38 o 
  -2   7   2      270.95      252.28      7.17 o 
  -1   7   2       90.11      102.83      6.47 o 
   0   7   2       61.06       59.98      3.91 o 
   1   7   2        5.60        6.38      1.26 o 
   2   7   2       70.44       79.51      4.76 o 
   3   7   2        2.48        5.11      2.57 o 
   4   7   2      179.45      190.00     20.40 o 
   5   7   2       82.94       79.41     11.79 o 
   6   7   2        5.90        6.41      2.60 o 
   7   7   2        1.25        3.38      1.97 o 
  -9   8   2      169.10      192.24     21.17 o 
  -8   8   2      352.79      398.44     20.10 o 
  -7   8   2        5.39        5.80      1.69 o 
  -6   8   2       31.66       31.04      4.28 o 
  -5   8   2      237.59      249.73     13.21 o 
  -4   8   2        1.88        4.76      1.80 o 
  -3   8   2      143.85      134.95     11.35 o 
  -2   8   2      113.05       96.08      4.93 o 
  -1   8   2      386.36      325.24     15.28 o 
   0   8   2        0.93        2.96      1.50 o 
   1   8   2      192.42      233.25     11.30 o 
   2   8   2      155.93      168.77      9.20 o 
   3   8   2      188.55      208.69     19.68 o 
   4   8   2       86.63       82.61     13.72 o 
   5   8   2        4.71        6.71      3.54 o 
   6   8   2        4.37        5.29      2.21 o 
  -8   9   2       20.23       12.14      4.64 o 
  -7   9   2        2.39        2.89      1.85 o 
  -6   9   2       93.18       86.97     13.72 o 
  -5   9   2      167.23      162.54      8.41 o 
  -4   9   2        0.88        2.17      1.39 o 
  -3   9   2       21.80       21.34      3.34 o 
  -2   9   2        2.83        3.07      1.53 o 
  -1   9   2       31.35       27.52      3.81 o 
   0   9   2      200.58      204.13      9.36 o 
   1   9   2       35.77       37.08      4.89 o 
   2   9   2        3.83        7.70      1.66 o 
   3   9   2       13.80       18.40      4.40 o 
   4   9   2      128.74      123.07     12.95 o 
   5   9   2      192.74      188.49     23.36 o 
  -7  10   2       49.32       37.87     10.60 o 
  -6  10   2       16.87       14.99      3.69 o 
  -5  10   2       41.76       40.60      8.95 o 
  -4  10   2       17.64       18.69      3.05 o 
  -3  10   2        6.50        4.78      1.67 o 
  -2  10   2       21.10       23.19      3.62 o 
  -1  10   2        9.23        8.64      2.72 o 
   0  10   2       91.49      101.53     11.62 o 
   1  10   2        7.51        6.86      2.79 o 
   2  10   2        1.11        4.97      2.65 o 
   3  10   2       10.93       11.67      2.95 o 
  -4  11   2       63.32       54.42     12.56 o 
  -3  11   2        2.41        3.19      2.12 o 
  -2  11   2       81.95       78.52     11.52 o 
  -1  11   2        1.84        5.78      3.05 o 
   0  11   2        4.08        8.31      2.39 o 
  -2 -12   3        1.17        1.91      2.01 o 
  -1 -12   3       16.88       12.85      2.88 o 
   0 -12   3       57.19       45.04      8.26 o 
   1 -12   3       54.30       49.35     10.96 o 
   2 -12   3        0.52        2.08      1.38 o 
   3 -12   3        0.68        1.93      1.46 o 
   4 -12   3       10.02       10.90      3.11 o 
  -4 -11   3       34.67       24.50      8.71 o 
  -3 -11   3      122.94      123.76     12.05 o 
  -2 -11   3       11.32        9.92      2.79 o 
  -1 -11   3       43.63       35.22      4.84 o 
   0 -11   3       55.88       49.83      6.87 o 
   1 -11   3       43.51       43.02      6.16 o 
   2 -11   3        8.90        6.67      1.83 o 
   3 -11   3       20.02       25.03      3.54 o 
   4 -11   3       38.20       36.63      5.86 o 
   5 -11   3       14.72       10.31      2.66 o 
   6 -11   3      133.72      116.73     16.42 o 
  -6 -10   3        9.42        5.25      4.83 o 
  -5 -10   3       23.20       16.82      4.60 o 
  -4 -10   3        2.19        5.15      1.79 o 
  -3 -10   3       21.30       20.99      3.66 o 
  -2 -10   3       45.07       45.08      5.68 o 
  -1 -10   3        5.49        4.41      1.65 o 
   0 -10   3      279.42      302.74     12.75 o 
   1 -10   3       96.92       99.05      9.51 o 
   2 -10   3        9.13        7.44      1.39 o 
   3 -10   3       16.64       18.04      2.52 o 
   4 -10   3        0.24        2.74      1.41 o 
   5 -10   3       14.82       14.90      3.11 o 
   6 -10   3        3.23        3.94      1.52 o 
   7 -10   3        8.81        7.87      2.49 o 
  -7  -9   3      106.98      103.40     28.63 o 
  -6  -9   3       35.59       29.42      5.76 o 
  -5  -9   3       41.57       36.73      5.67 o 
  -4  -9   3       34.64       38.10      4.77 o 
  -3  -9   3        1.16        3.35      1.82 o 
  -2  -9   3       56.03       64.22      7.83 o 
  -1  -9   3      237.73      231.50      9.69 o 
   0  -9   3        0.08        1.67      2.08 o 
   1  -9   3      615.85      665.40     18.21 o 
   2  -9   3      131.33      138.50     11.84 o 
   3  -9   3      114.68      119.85     14.19 o 
   4  -9   3       34.89       33.37      4.31 o 
   5  -9   3      362.63      404.72     17.04 o 
   6  -9   3        6.74        8.92      1.93 o 
   7  -9   3       61.32       67.40      9.48 o 
   8  -9   3       26.81       35.51      6.01 o 
  -8  -8   3       27.50       18.80      8.47 o 
  -7  -8   3       90.55       94.13     13.12 o 
  -6  -8   3       50.55       44.56      9.56 o 
  -5  -8   3       68.85       65.32      8.42 o 
  -4  -8   3       43.41       52.88      6.25 o 
  -3  -8   3      147.09      142.18      5.00 o 
  -2  -8   3      163.63      194.98     15.06 o 
  -1  -8   3      230.87      240.13      6.88 o 
   0  -8   3        0.08        1.70      1.29 o 
   1  -8   3       11.60       15.59      2.03 o 
   2  -8   3     2804.00     2878.26     57.18 o 
   3  -8   3      406.41      392.99      7.28 o 
   4  -8   3       85.82       99.38     10.41 o 
   5  -8   3      531.81      572.25     18.50 o 
   6  -8   3        7.81        7.84      1.51 o 
   7  -8   3        1.03        3.50      1.57 o 
   8  -8   3      105.67      118.12     13.15 o 
   9  -8   3       47.86       41.37      7.31 o 
  -9  -7   3       23.85       18.91      5.99 o 
  -8  -7   3       44.24       30.15      8.83 o 
  -7  -7   3        3.52        5.02      1.58 o 
  -6  -7   3       50.38       45.81      6.95 o 
  -5  -7   3        2.88        3.04      1.35 o 
  -4  -7   3      573.36      593.50     17.00 o 
  -3  -7   3      159.70      174.20      5.45 o 
  -2  -7   3       65.73       91.08     10.38 o 
  -1  -7   3        2.10        3.18      1.25 o 
   0  -7   3        3.00        3.23      0.89 o 
   1  -7   3       76.06       83.37      9.15 o 
   2  -7   3      143.24      152.89      6.84 o 
   3  -7   3      164.01      167.63      5.65 o 
   4  -7   3        9.92        6.77      1.54 o 
   5  -7   3        0.19        2.39      1.55 o 
   6  -7   3       12.88       20.34      2.90 o 
   7  -7   3      165.15      172.77      8.10 o 
   8  -7   3       10.83       17.82      3.27 o 
   9  -7   3        0.00        1.88      1.95 o 
  -9  -6   3        6.34        5.65      3.12 o 
  -8  -6   3       11.70       11.06      2.53 o 
  -7  -6   3       90.66       91.54     10.70 o 
  -6  -6   3      125.15      129.68      6.58 o 
  -5  -6   3        2.11        3.66      1.31 o 
  -4  -6   3       31.14       34.83      3.36 o 
  -3  -6   3       99.48       98.55     10.26 o 
  -2  -6   3        8.45        6.28      1.22 o 
  -1  -6   3      206.34      199.92      5.95 o 
   0  -6   3       13.45       12.43      1.74 o 
   1  -6   3        5.80       11.64      2.01 o 
   2  -6   3        7.72        7.21      1.35 o 
   3  -6   3      360.51      330.77      7.06 o 
   4  -6   3      360.65      360.49      7.13 o 
   5  -6   3      197.21      185.05      7.52 o 
   6  -6   3       14.92       10.00      1.67 o 
   7  -6   3      406.83      422.32     13.86 o 
   8  -6   3       11.89       14.43      2.81 o 
   9  -6   3       17.96       11.99      2.99 o 
  10  -6   3       43.15       32.04      6.79 o 
 -10  -5   3        3.13        5.11      2.48 o 
  -9  -5   3       46.31       37.87     10.54 o 
  -8  -5   3       60.03       48.20      9.28 o 
  -7  -5   3        5.39        9.92      1.87 o 
  -6  -5   3       67.14       72.57      8.81 o 
  -5  -5   3       83.83       87.06      5.80 o 
  -4  -5   3        0.05        1.91      0.88 o 
  -3  -5   3      435.31      452.55      7.71 o 
  -2  -5   3      448.22      427.88      9.35 o 
  -1  -5   3        4.66       10.94      1.43 o 
   0  -5   3      181.54      203.48      4.91 o 
   1  -5   3      336.92      335.76      7.52 o 
   2  -5   3      396.08      396.46      8.55 o 
   3  -5   3      267.29      260.83      5.85 o 
   4  -5   3       49.46       55.63      6.30 o 
   5  -5   3      251.11      247.44      7.60 o 
   6  -5   3      112.53      113.09      5.51 o 
   7  -5   3        3.80        2.08      1.31 o 
   8  -5   3       88.17       90.70      8.90 o 
   9  -5   3        4.50        3.99      1.62 o 
  10  -5   3        0.05        1.97      1.55 o 
 -10  -4   3       56.31       46.80     10.03 o 
  -9  -4   3       50.95       42.79      9.95 o 
  -8  -4   3        0.55        1.41      0.83 o 
  -7  -4   3       54.36       54.61      7.37 o 
  -6  -4   3      430.61      461.16     12.63 o 
  -5  -4   3      577.87      623.78     14.01 o 
  -4  -4   3     2274.55     2293.88     23.95 o 
  -3  -4   3     2190.20     2249.20     29.65 o 
  -2  -4   3      488.70      484.59     10.52 o 
  -1  -4   3       59.20       76.17      1.83 o 
   0  -4   3      440.68      443.23      5.80 o 
   1  -4   3      195.52      192.09      3.91 o 
   2  -4   3     1272.91     1439.86     16.35 o 
   3  -4   3      140.25      146.05      4.62 o 
   4  -4   3       42.71       46.08      5.34 o 
   5  -4   3      154.27      150.17      5.55 o 
   6  -4   3      802.36      834.04     18.46 o 
   7  -4   3      261.26      257.17      7.75 o 
   8  -4   3        1.41        7.05      3.17 o 
   9  -4   3      132.77      151.28     15.41 o 
  10  -4   3       16.48       20.23      3.49 o 
 -11  -3   3       68.21       64.85     17.06 o 
 -10  -3   3        7.42        5.93      3.09 o 
  -9  -3   3       31.66       28.86      5.29 o 
  -8  -3   3        0.03        2.78      1.54 o 
  -7  -3   3       25.69       23.80      3.83 o 
  -6  -3   3        2.24        3.29      1.49 o 
  -5  -3   3        4.63        2.99      0.62 o 
  -4  -3   3     2151.59     2441.79     21.83 o 
  -3  -3   3     1078.93     1083.87     17.01 o 
  -2  -3   3      505.45      517.40      6.74 o 
  -1  -3   3      296.67      335.12      4.21 o 
   0  -3   3      502.18      476.37      7.00 o 
   1  -3   3      303.14      298.94      4.16 o 
   2  -3   3     1544.86     1685.38     30.29 o 
   3  -3   3      568.82      637.51      6.61 o 
   4  -3   3      204.38      207.40     10.38 o 
   5  -3   3       76.14       65.73      3.88 o 
   6  -3   3       95.82       90.51      4.67 o 
   7  -3   3       36.14       37.54      4.80 o 
   8  -3   3      161.32      173.26      7.54 o 
   9  -3   3      193.16      198.34      8.81 o 
  10  -3   3       42.23       36.30      6.36 o 
 -11  -2   3      160.23      165.78     12.87 o 
 -10  -2   3       40.93       43.98      8.51 o 
  -9  -2   3      158.40      148.13      5.62 o 
  -8  -2   3       23.68       26.19      5.06 o 
  -7  -2   3        0.89        1.87      0.79 o 
  -6  -2   3       27.15       25.66      3.24 o 
  -5  -2   3       15.67       18.34      2.27 o 
  -4  -2   3       70.37       78.40      1.90 o 
  -3  -2   3      245.42      262.92      3.53 o 
  -2  -2   3      326.81      284.00      3.24 o 
  -1  -2   3        6.86        8.07      0.68 o 
   0  -2   3      350.89      314.56      3.74 o 
   1  -2   3        1.19        2.03      0.51 o 
   2  -2   3      553.23      553.45      5.51 o 
   3  -2   3     3555.47     3472.91     45.76 o 
   4  -2   3      739.39      731.68      9.23 o 
   5  -2   3      261.26      270.71      7.11 o 
   6  -2   3        1.66        4.41      2.97 o 
   7  -2   3      395.01      420.57      7.49 o 
   8  -2   3        4.77        4.22      2.09 o 
   9  -2   3        3.85        1.49      1.15 o 
  10  -2   3       44.70       43.27      7.57 o 
 -11  -1   3       97.20       88.30     19.51 o 
 -10  -1   3      158.28      165.46     13.38 o 
  -9  -1   3       36.03       30.12      4.61 o 
  -8  -1   3      515.14      533.82      8.82 o 
  -7  -1   3       59.41       54.96      2.90 o 
  -6  -1   3       61.11       60.98      2.60 o 
  -5  -1   3      549.94      574.72     15.11 o 
  -4  -1   3        9.70       10.96      0.83 o 
  -3  -1   3     1003.28     1005.12      9.20 o 
  -2  -1   3    10646.37     9812.77    265.71 o 
  -1  -1   3     2290.17     2044.26     11.63 o 
   0  -1   3     2512.71     2219.77     23.29 o 
   1  -1   3      650.12      683.86      6.70 o 
   2  -1   3      609.71      571.22      4.08 o 
   3  -1   3      838.80      855.92      7.59 o 
   4  -1   3     1572.51     1667.68     20.51 o 
   5  -1   3      149.65      138.68      4.19 o 
   6  -1   3        5.41        7.57      1.29 o 
   7  -1   3     1386.72     1495.12     17.04 o 
   8  -1   3       78.17       86.89      7.66 o 
   9  -1   3        5.65        8.01      2.61 o 
  10  -1   3      196.80      208.63     15.64 o 
 -11   0   3      169.92      167.96     10.50 o 
 -10   0   3       63.17       72.72     12.56 o 
  -9   0   3      168.11      186.55      9.97 o 
  -8   0   3      304.82      319.20      5.47 o 
  -7   0   3       56.53       49.83      2.44 o 
  -6   0   3       15.19       16.37      2.00 o 
  -5   0   3       14.27       11.69      1.21 o 
  -4   0   3      220.64      243.77      4.30 o 
  -3   0   3        5.24        4.25      0.70 o 
  -2   0   3       76.25       60.68      0.81 o 
  -1   0   3     2410.12     2183.20     16.95 o 
   0   0   3       66.26       57.98      1.07 o 
   1   0   3     1609.65     1434.60     25.79 o 
   2   0   3        3.39        1.00      0.34 o 
   3   0   3      155.07      141.81      2.98 o 
   4   0   3      149.73      142.21      3.64 o 
   5   0   3       79.52       80.08      3.80 o 
   6   0   3        0.30        1.99      0.76 o 
   7   0   3        5.60        6.08      1.71 o 
   8   0   3       21.52       23.06      3.39 o 
   9   0   3      228.81      238.48     14.39 o 
  10   0   3        0.07        3.09      1.67 o 
 -11   1   3        6.57        6.06      2.48 o 
 -10   1   3        1.69        2.79      1.68 o 
  -9   1   3      142.47      145.37      7.56 o 
  -8   1   3      157.72      163.63      7.70 o 
  -7   1   3        5.78        4.34      0.73 o 
  -6   1   3      224.94      236.77      4.99 o 
  -5   1   3      227.20      204.92      6.54 o 
  -4   1   3      313.05      345.24      7.86 o 
  -3   1   3       13.26       12.63      0.91 o 
  -2   1   3       71.21       53.57      0.90 o 
  -1   1   3       62.20       48.20      1.01 o 
   0   1   3       97.62       85.07      2.00 o 
   1   1   3     4002.45     3552.54     45.66 o 
   2   1   3     1678.94     1785.08     43.19 o 
   3   1   3        6.60       19.97      1.40 o 
   4   1   3      540.99      502.52      5.29 o 
   5   1   3        0.28        0.68      0.70 o 
   6   1   3       17.79       24.31      1.76 o 
   8   1   3      528.45      562.75     22.22 o 
   9   1   3        0.19        4.03      2.63 o 
  10   1   3       30.39       31.56      6.27 o 
 -11   2   3       10.53       10.38      2.49 o 
 -10   2   3        1.88        3.62      2.17 o 
  -9   2   3      168.87      178.48     11.36 o 
  -8   2   3       16.12       15.35      2.38 o 
  -7   2   3       59.57       61.76      3.18 o 
  -6   2   3      387.11      395.88      7.56 o 
  -5   2   3      286.99      300.02      3.75 o 
  -4   2   3      336.10      372.68      8.45 o 
  -3   2   3     2615.85     2763.03     58.03 o 
  -2   2   3       69.60       73.33      1.56 o 
  -1   2   3      172.63      181.65      2.99 o 
   0   2   3      467.45      410.73      4.60 o 
   1   2   3      387.95      456.48      7.22 o 
   2   2   3       35.67       57.55      3.25 o 
   3   2   3      511.30      474.32      8.56 o 
   4   2   3       19.72       32.56      6.10 o 
   5   2   3       66.14       51.45      8.03 o 
   6   2   3      205.47      191.91      6.69 o 
   7   2   3      140.83      138.02      7.31 o 
   8   2   3      159.67      166.20      7.85 o 
   9   2   3      113.95      111.06     23.92 o 
 -11   3   3       14.28        9.16      3.62 o 
 -10   3   3       32.36       33.29      6.26 o 
  -9   3   3      455.25      480.82     22.65 o 
  -8   3   3      224.77      217.94      7.44 o 
  -7   3   3      539.33      538.13     13.32 o 
  -6   3   3      189.03      172.86      6.30 o 
  -5   3   3       84.96       83.97      5.74 o 
  -4   3   3        0.96        2.45      0.65 o 
  -3   3   3     1214.73     1437.99     13.36 o 
  -2   3   3     2610.80     2689.51     23.37 o 
  -1   3   3      763.10      770.82      7.63 o 
   0   3   3      399.97      433.38     11.32 o 
   1   3   3      881.67      964.63     10.69 o 
   3   3   3      629.97      651.16     17.49 o 
   4   3   3       73.65       92.24      7.11 o 
   5   3   3      206.31      209.01      8.23 o 
   6   3   3      133.55      136.49      7.38 o 
   7   3   3       10.88        9.31      1.81 o 
   8   3   3       12.67       13.02      2.68 o 
   9   3   3       57.33       40.46     15.23 o 
 -11   4   3        0.63        3.19      2.22 o 
 -10   4   3       37.75       32.46      7.70 o 
  -9   4   3        6.69        8.56      2.78 o 
  -8   4   3      311.20      324.44      8.22 o 
  -7   4   3      209.10      186.95      6.58 o 
  -6   4   3      424.93      419.10     10.40 o 
  -5   4   3      108.51       99.12      4.93 o 
  -4   4   3       25.64       22.38      3.23 o 
  -3   4   3      190.59      166.52      7.27 o 
  -2   4   3       90.25       94.46      3.29 o 
  -1   4   3       20.02       20.62      2.91 o 
   0   4   3       21.21       29.55      2.44 o 
   1   4   3        4.57        2.71      0.75 o 
   2   4   3      681.04      676.49     12.09 o 
   3   4   3       35.14       43.20      7.08 o 
   4   4   3      214.31      220.77      8.59 o 
   5   4   3      131.15      134.89      5.04 o 
   6   4   3        8.09        6.92      2.20 o 
   7   4   3       74.90       67.33     14.50 o 
   8   4   3       58.80       42.34      9.49 o 
   9   4   3       40.15       26.04      7.94 o 
 -11   5   3        0.18        3.37      3.28 o 
 -10   5   3      415.35      426.42     23.60 o 
  -9   5   3      177.46      178.20     21.00 o 
  -8   5   3      157.59      151.13      8.23 o 
  -7   5   3      819.52      882.43     21.44 o 
  -6   5   3      976.52      996.61     22.11 o 
  -5   5   3      229.49      212.57      5.92 o 
  -4   5   3      381.19      362.30      6.62 o 
  -3   5   3      114.67      116.42      4.33 o 
  -2   5   3        0.44        1.38      0.59 o 
  -1   5   3      257.37      262.37      6.48 o 
   0   5   3       18.04       14.87      2.13 o 
   1   5   3       35.70       33.62      1.45 o 
   2   5   3        9.41        8.33      1.19 o 
   3   5   3       63.03       67.53      8.77 o 
   4   5   3      135.02      144.09      5.88 o 
   5   5   3       60.19       71.83     13.13 o 
   6   5   3       80.74       70.65     15.57 o 
   7   5   3      121.02      105.45     18.76 o 
   8   5   3      341.43      328.43     22.84 o 
 -10   6   3      287.61      309.11     22.82 o 
  -9   6   3       11.76       14.52      3.56 o 
  -8   6   3       17.57       13.18      2.73 o 
  -7   6   3       33.56       36.28      4.68 o 
  -6   6   3       91.37       86.73      7.77 o 
  -5   6   3      121.90      122.87      7.74 o 
  -4   6   3      117.62      116.49      6.58 o 
  -3   6   3       74.37       71.58      8.05 o 
  -2   6   3       79.06       82.19      6.88 o 
  -1   6   3      302.40      312.26      8.04 o 
   0   6   3        1.08        3.86      1.42 o 
   1   6   3      148.14      134.71      3.75 o 
   2   6   3        0.00        2.26      1.54 o 
   3   6   3      173.60      198.20     19.29 o 
   4   6   3        0.03        0.35      1.42 o 
   5   6   3      128.65      132.63      9.82 o 
   6   6   3       66.13       44.05     14.26 o 
   7   6   3       56.55       40.09     14.85 o 
 -10   7   3       10.23        7.46      3.12 o 
  -9   7   3       10.55        7.84      2.91 o 
  -8   7   3       33.43       31.87      8.01 o 
  -7   7   3        6.22        4.74      2.07 o 
  -6   7   3       24.19       18.49      3.02 o 
  -5   7   3       14.37       18.31      2.76 o 
  -4   7   3       84.22       80.21      8.45 o 
  -3   7   3        2.28        6.24      1.43 o 
  -2   7   3      187.11      200.48      8.96 o 
  -1   7   3       54.56       59.58      6.01 o 
   0   7   3       43.20       50.40      5.06 o 
   1   7   3        1.74        3.98      1.55 o 
   2   7   3      372.22      390.15     12.70 o 
   3   7   3      708.30      708.43     20.17 o 
   4   7   3      421.82      428.32     14.89 o 
   5   7   3        0.33        1.71      1.80 o 
   6   7   3       24.16       20.07      5.01 o 
  -9   8   3       12.41       12.72      3.69 o 
  -8   8   3       54.69       63.81     14.40 o 
  -7   8   3        5.00        6.98      3.47 o 
  -6   8   3       25.04       19.66      3.29 o 
  -5   8   3        0.03        1.28      1.52 o 
  -4   8   3       38.66       33.96      4.72 o 
  -3   8   3      420.21      395.26     18.06 o 
  -2   8   3       52.56       51.71      6.59 o 
  -1   8   3       88.80       84.84      5.37 o 
   0   8   3       18.32       16.82      3.11 o 
   1   8   3        6.46        5.66      2.46 o 
   2   8   3       74.43       81.02      8.63 o 
   3   8   3      274.50      280.20     26.16 o 
   4   8   3       22.40       17.19      5.49 o 
   5   8   3       79.61       58.11     16.26 o 
  -8   9   3      165.18      195.76     29.56 o 
  -7   9   3        2.21        3.38      1.72 o 
  -6   9   3       32.14       35.36      6.74 o 
  -5   9   3       24.06       16.55      3.52 o 
  -4   9   3      114.85      125.99     11.00 o 
  -3   9   3        9.39        6.03      1.78 o 
  -2   9   3       18.43       10.55      2.02 o 
  -1   9   3      188.83      181.25      7.22 o 
   0   9   3       16.46       19.68      4.04 o 
   1   9   3        8.63        5.31      2.25 o 
   2   9   3        6.39        7.81      2.01 o 
   3   9   3      100.04      100.40     18.57 o 
   4   9   3        3.67        4.97      2.93 o 
  -6  10   3       10.59        8.82      2.58 o 
  -5  10   3        1.01        3.01      1.49 o 
  -4  10   3        3.85        4.37      2.06 o 
  -3  10   3        0.80        2.48      1.75 o 
  -2  10   3       19.70       22.24      3.66 o 
  -1  10   3        0.29        4.65      2.63 o 
   0  10   3      176.24      190.92     25.45 o 
   1  10   3        0.86        4.43      2.11 o 
   2  10   3        0.37        0.70      1.88 o 
  -2 -12   4       18.04       19.40      4.04 o 
  -1 -12   4        5.69        5.15      2.24 o 
   0 -12   4        9.16        7.37      2.04 o 
   1 -12   4       29.78       25.66      5.18 o 
   2 -12   4        4.35        4.55      1.65 o 
   3 -12   4        7.92        7.43      2.50 o 
   4 -12   4       53.67       43.51     11.39 o 
  -4 -11   4        0.35        1.32      1.88 o 
  -3 -11   4       72.55       85.27      9.40 o 
  -2 -11   4       46.71       45.17      6.18 o 
  -1 -11   4       25.14       19.67      2.92 o 
   0 -11   4       49.47       42.81      6.57 o 
   1 -11   4        2.09        3.27      1.71 o 
   2 -11   4       19.48       16.56      3.22 o 
   3 -11   4       19.36       17.48      3.31 o 
   4 -11   4        3.64        6.70      2.07 o 
   5 -11   4      126.42      167.52     16.11 o 
   6 -11   4        2.35        2.61      1.18 o 
  -6 -10   4        0.31        2.02      1.65 o 
  -5 -10   4        0.01        1.66      1.87 o 
  -4 -10   4       19.22       14.83      3.08 o 
  -3 -10   4        1.90        2.07      2.06 o 
  -2 -10   4      115.72      139.70      9.24 o 
  -1 -10   4      186.36      187.14     18.03 o 
   0 -10   4      305.34      329.76     13.51 o 
   1 -10   4      151.45      167.00     13.09 o 
   2 -10   4      164.60      162.24      8.31 o 
   3 -10   4       94.54       99.46      7.18 o 
   4 -10   4      123.07      119.00      7.11 o 
   5 -10   4        8.02        8.51      2.30 o 
   6 -10   4      263.32      307.16     20.78 o 
   7 -10   4      190.16      199.17     21.36 o 
  -7  -9   4        0.01        2.22      2.06 o 
  -6  -9   4       14.40       17.60      3.39 o 
  -5  -9   4      393.71      422.69     11.00 o 
  -4  -9   4       48.45       43.69      6.44 o 
  -3  -9   4       87.82       86.16      7.97 o 
  -2  -9   4        4.75        5.73      1.69 o 
  -1  -9   4      129.11      142.07     11.50 o 
   0  -9   4      709.49      748.42     18.80 o 
   1  -9   4     2240.06     2422.35     28.54 o 
   2  -9   4       98.95      109.82      9.60 o 
   3  -9   4      100.75       93.77     11.53 o 
   4  -9   4      402.53      396.22     11.06 o 
   5  -9   4       61.53       82.15      6.06 o 
   6  -9   4        5.25        2.91      1.42 o 
   7  -9   4      172.84      177.76     14.08 o 
   8  -9   4       36.89       35.39      6.23 o 
  -8  -8   4        3.83        6.94      2.34 o 
  -7  -8   4        0.55        2.26      1.42 o 
  -6  -8   4        3.59        1.56      1.74 o 
  -5  -8   4        5.38        5.58      1.49 o 
  -4  -8   4       18.47       21.53      3.63 o 
  -3  -8   4        0.21        0.83      1.20 o 
  -2  -8   4       16.61       19.26      2.31 o 
  -1  -8   4       75.78       86.38      6.59 o 
   0  -8   4       33.60       36.66      4.24 o 
   1  -8   4      760.27      807.96     25.59 o 
   2  -8   4        0.19        2.95      1.31 o 
   3  -8   4        1.43        2.86      1.32 o 
   4  -8   4      111.25      116.92      9.09 o 
   5  -8   4       14.00       17.74      2.70 o 
   6  -8   4        0.15        1.37      1.49 o 
   7  -8   4       65.53       65.34      6.84 o 
   8  -8   4        5.45        3.67      2.46 o 
  -9  -7   4       58.61       42.84     13.73 o 
  -8  -7   4      121.11      126.61      8.96 o 
  -7  -7   4       58.63       47.89      6.51 o 
  -6  -7   4      258.22      244.30     10.77 o 
  -5  -7   4       50.10       58.10      6.11 o 
  -4  -7   4      241.29      245.03      5.58 o 
  -3  -7   4       71.98       66.81      7.66 o 
  -2  -7   4       84.79       87.27      8.91 o 
  -1  -7   4       12.94       16.41      2.50 o 
   0  -7   4      202.91      205.51      5.07 o 
   1  -7   4      454.79      464.69      6.68 o 
   2  -7   4       69.16       73.70      6.93 o 
   3  -7   4      300.98      303.27      7.94 o 
   4  -7   4      242.91      247.00      5.85 o 
   5  -7   4        5.15        4.17      1.50 o 
   6  -7   4        0.04        1.07      1.01 o 
   7  -7   4        5.31        5.90      1.73 o 
   8  -7   4       66.10       57.66      6.87 o 
   9  -7   4      300.44      318.31     20.29 o 
 -10  -6   4        1.86        1.73      1.96 o 
  -9  -6   4       20.42       17.82      6.06 o 
  -8  -6   4      150.47      162.91      7.11 o 
  -7  -6   4      112.94      111.82      8.12 o 
  -6  -6   4      310.67      327.85      9.88 o 
  -5  -6   4      110.16      110.76     11.25 o 
  -4  -6   4      231.26      236.31      6.63 o 
  -3  -6   4       24.30       35.97      3.64 o 
  -2  -6   4        4.83       10.72      1.71 o 
  -1  -6   4        2.39        6.97      1.25 o 
   0  -6   4      994.77      971.40     38.85 o 
   1  -6   4      114.84      115.95      4.12 o 
   2  -6   4      164.55      168.25      5.49 o 
   3  -6   4      385.08      374.89      6.19 o 
   4  -6   4      148.54      153.35      4.89 o 
   5  -6   4       41.09       45.98      6.23 o 
   6  -6   4       54.28       53.47      6.04 o 
   7  -6   4       10.38       11.33      2.15 o 
   8  -6   4        3.58        2.14      1.48 o 
   9  -6   4      105.97       98.25     13.53 o 
 -10  -5   4       46.86       27.85     11.15 o 
  -9  -5   4        6.43        6.66      2.96 o 
  -8  -5   4        4.85        7.21      1.67 o 
  -7  -5   4       34.32       35.68      5.68 o 
  -6  -5   4       11.43       15.04      2.36 o 
  -5  -5   4      222.20      228.50      6.57 o 
  -4  -5   4        0.55        1.85      0.93 o 
  -3  -5   4       73.17       84.13      3.27 o 
  -2  -5   4      291.27      290.45      4.65 o 
  -1  -5   4      736.78      792.83     15.43 o 
   0  -5   4       48.32       60.60      2.36 o 
   1  -5   4      727.14      804.36      8.34 o 
   2  -5   4     1006.47     1052.31     10.95 o 
   3  -5   4        2.20        2.84      0.98 o 
   4  -5   4      159.60      158.53      4.38 o 
   5  -5   4       65.50       78.60      9.30 o 
   6  -5   4       88.13       97.07      9.24 o 
   7  -5   4      212.76      204.20      8.79 o 
   8  -5   4        7.47        7.19      1.96 o 
   9  -5   4        4.15        4.40      1.52 o 
  10  -5   4       35.17       26.33      5.33 o 
 -11  -4   4        8.62        9.09      2.55 o 
 -10  -4   4       56.40       51.63     10.52 o 
  -9  -4   4       22.00       23.04      6.07 o 
  -8  -4   4        7.41        7.43      1.89 o 
  -7  -4   4       28.96       29.44      4.87 o 
  -6  -4   4       33.19       34.73      5.76 o 
  -5  -4   4      481.94      529.99     11.80 o 
  -4  -4   4     1212.82     1420.31     24.94 o 
  -3  -4   4      149.67      202.41      4.96 o 
  -2  -4   4      166.10      183.33      3.80 o 
  -1  -4   4       95.04      103.57      2.73 o 
   0  -4   4       31.52       25.64      1.48 o 
   1  -4   4     1068.36     1194.40     12.11 o 
   2  -4   4      228.55      210.98      4.98 o 
   3  -4   4      188.03      182.30      4.48 o 
   4  -4   4        8.15        6.45      1.33 o 
   5  -4   4      110.19      113.64      5.64 o 
   6  -4   4       27.91       38.67      4.63 o 
   7  -4   4      110.23       97.39      9.17 o 
   8  -4   4        4.54        4.10      1.63 o 
   9  -4   4        0.03        1.35      1.29 o 
  10  -4   4       53.54       48.97     12.23 o 
 -11  -3   4        0.19        1.47      2.20 o 
 -10  -3   4      182.77      186.48     10.11 o 
  -9  -3   4       79.88       83.62     17.03 o 
  -8  -3   4        3.38        3.42      2.01 o 
  -7  -3   4       57.53       61.53      3.29 o 
  -6  -3   4      156.82      167.65      3.27 o 
  -5  -3   4       36.05       42.29      3.30 o 
  -4  -3   4    12613.03    12875.04    244.31 o 
  -3  -3   4      394.98      364.32      7.10 o 
  -2  -3   4       21.96       18.19      0.78 o 
  -1  -3   4      366.71      346.80      3.22 o 
   0  -3   4      187.14      190.83      3.00 o 
   1  -3   4       66.85       69.18      1.63 o 
   2  -3   4     1680.26     1714.84     22.62 o 
   3  -3   4      173.22      158.94      3.78 o 
   4  -3   4      764.84      773.82     15.90 o 
   5  -3   4      306.10      312.30      5.96 o 
   6  -3   4       65.76       69.65      7.18 o 
   7  -3   4      520.13      507.50     13.41 o 
   8  -3   4       73.99       83.15      8.50 o 
   9  -3   4       32.12       21.34      3.49 o 
  10  -3   4       15.74       11.63      2.83 o 
 -11  -2   4       71.15       64.63     13.24 o 
 -10  -2   4      295.36      316.45     13.49 o 
  -9  -2   4      231.48      238.33     14.27 o 
  -8  -2   4       61.26       59.21      5.82 o 
  -7  -2   4        3.36        3.09      0.66 o 
  -6  -2   4      170.92      179.11      4.47 o 
  -5  -2   4      599.34      597.65      6.17 o 
  -4  -2   4       28.83       47.53      2.06 o 
  -3  -2   4      711.23      721.67      6.39 o 
  -2  -2   4       37.83       27.76      1.14 o 
  -1  -2   4      112.75       87.59      1.61 o 
   0  -2   4       15.03       17.78      1.50 o 
   1  -2   4        7.63       10.99      0.70 o 
   2  -2   4       73.62       77.31      1.69 o 
   3  -2   4      352.57      375.98      6.38 o 
   4  -2   4     1014.64     1027.67      9.56 o 
   5  -2   4     1575.56     1574.50     18.11 o 
   6  -2   4      445.88      484.40     11.21 o 
   7  -2   4      577.82      597.45     14.69 o 
   8  -2   4      176.72      178.17      5.40 o 
   9  -2   4       12.76       11.11      2.94 o 
  10  -2   4       73.29       62.59      9.28 o 
 -11  -1   4        3.63        4.45      1.99 o 
 -10  -1   4       35.22       33.93      7.39 o 
  -9  -1   4      125.09      121.48      6.88 o 
  -8  -1   4       88.55       93.24      2.45 o 
  -7  -1   4       15.29       18.41      1.93 o 
  -6  -1   4      104.44       94.98      3.07 o 
  -5  -1   4       27.79       22.33      1.51 o 
  -4  -1   4       86.02       85.08      2.80 o 
  -3  -1   4      431.04      388.16      6.16 o 
  -2  -1   4     1035.03      938.12      9.61 o 
  -1  -1   4     1576.25     1424.66     16.57 o 
   0  -1   4      633.03      591.54      5.43 o 
   1  -1   4      109.40      124.27      2.45 o 
   2  -1   4       39.13       34.15      1.31 o 
   3  -1   4       47.96       61.51      2.40 o 
   4  -1   4      359.77      381.84     11.32 o 
   5  -1   4      432.17      407.55      6.03 o 
   6  -1   4      734.46      766.08     16.89 o 
   7  -1   4       69.67       61.90      3.28 o 
   8  -1   4       91.93       85.58      5.79 o 
   9  -1   4       52.88       40.80     10.08 o 
  10  -1   4        2.75        3.03      2.28 o 
 -12   0   4        0.30        1.86      1.73 o 
 -11   0   4       17.16       12.16      3.31 o 
 -10   0   4        2.54        4.35      2.80 o 
  -9   0   4        0.98        1.23      2.20 o 
  -8   0   4      301.74      171.70      3.00 o 
  -7   0   4       42.45       46.30      2.68 o 
  -6   0   4       28.80       26.94      5.11 o 
  -5   0   4     1055.05     1210.15     16.40 o 
  -4   0   4     1015.91     1049.36     29.56 o 
  -3   0   4      657.94      594.60      8.53 o 
  -2   0   4      236.53      271.94      2.88 o 
  -1   0   4      450.23      391.50      3.06 o 
   0   0   4       41.30       58.20      1.54 o 
   1   0   4        0.68        6.84      0.68 o 
   2   0   4       14.93       16.62      1.01 o 
   3   0   4      189.96      191.84      4.31 o 
   4   0   4       81.49       78.11      4.26 o 
   5   0   4       25.29       22.80      1.94 o 
   6   0   4       82.62       89.50      3.05 o 
   7   0   4      735.43      757.10     17.02 o 
   8   0   4       44.14       40.66      6.92 o 
   9   0   4       24.25       21.72      4.20 o 
  10   0   4       23.62       16.69      6.18 o 
 -12   1   4       96.37       81.17     22.07 o 
 -11   1   4      466.64      476.26     25.85 o 
 -10   1   4      230.99      234.48     12.56 o 
  -9   1   4       72.59       74.50     11.10 o 
  -8   1   4      248.31      221.63     23.05 o 
  -7   1   4       45.13       44.92      4.09 o 
  -6   1   4       44.00       64.47     11.14 o 
  -5   1   4       89.41       79.15      4.02 o 
  -4   1   4       51.33       35.52      1.39 o 
  -3   1   4      223.47      210.19      3.85 o 
  -2   1   4      760.16      677.27      6.20 o 
  -1   1   4       35.11       24.37      0.91 o 
   0   1   4     1572.73     1461.31     16.05 o 
   1   1   4     1068.62      997.98     16.91 o 
   2   1   4     1038.52     1295.32     30.18 o 
   3   1   4      141.54      121.84      4.90 o 
   4   1   4       70.74       33.66     20.33 o 
   5   1   4       60.34       57.01      4.09 o 
   6   1   4       21.14       19.02      1.91 o 
   7   1   4       42.00       46.69     10.22 o 
   8   1   4       13.56       10.44      1.96 o 
   9   1   4       42.78       36.90      8.99 o 
 -11   2   4        2.43        3.44      2.78 o 
 -10   2   4       17.56       15.67      3.76 o 
  -9   2   4      653.05      703.73     27.76 o 
  -8   2   4      107.54      117.82      7.44 o 
  -7   2   4       15.84       12.82      1.96 o 
  -6   2   4        9.40        8.77      1.14 o 
  -5   2   4       22.10       17.25      1.11 o 
  -4   2   4       46.63       45.20      2.11 o 
  -3   2   4      656.43      667.31     10.12 o 
  -2   2   4      661.39      628.00      6.32 o 
  -1   2   4      455.04      405.02      4.28 o 
   0   2   4     1250.34     1200.48     11.21 o 
   1   2   4       13.02       10.46      1.31 o 
   2   2   4     1111.62     1172.95     15.85 o 
   3   2   4      495.69      481.02     13.35 o 
   4   2   4       54.72       71.37      9.96 o 
   5   2   4       10.73       14.16      2.58 o 
   6   2   4       31.82       33.19      4.58 o 
   7   2   4      419.79      464.29     16.70 o 
   8   2   4      476.42      512.31     27.07 o 
   9   2   4       65.43       53.33     12.56 o 
 -11   3   4        3.41        3.55      1.77 o 
 -10   3   4      256.09      276.29     19.64 o 
  -9   3   4      344.86      349.33     14.20 o 
  -8   3   4      199.60      208.80     12.15 o 
  -7   3   4      189.14      191.78     12.67 o 
  -6   3   4       28.93       29.33      2.06 o 
  -5   3   4        1.99        3.01      0.63 o 
  -4   3   4        4.78        6.94      0.97 o 
  -3   3   4      294.41      375.79      4.61 o 
  -2   3   4        0.15        2.44      0.59 o 
  -1   3   4      175.20      138.98      3.52 o 
   0   3   4     1106.90     1078.03     17.51 o 
   1   3   4        0.42        4.75      0.73 o 
   2   3   4       32.14       20.09      4.13 o 
   3   3   4      173.70      164.16      5.05 o 
   4   3   4       75.95      104.44     13.58 o 
   5   3   4        9.93       10.87      2.85 o 
   6   3   4       54.83       51.17      6.44 o 
   7   3   4       77.91       86.79      7.57 o 
   8   3   4        0.12        2.20      2.10 o 
   9   3   4        0.06        0.95      2.50 o 
 -11   4   4       98.22       77.14     16.87 o 
 -10   4   4       52.45       44.41      6.72 o 
  -9   4   4       65.89       60.46     10.53 o 
  -8   4   4      168.69      167.76     13.89 o 
  -7   4   4       61.25       65.70      7.11 o 
  -6   4   4      130.80      135.89     20.25 o 
  -5   4   4      191.69      218.23      4.97 o 
  -4   4   4       86.76       80.10      6.13 o 
  -3   4   4        0.29        0.18      0.81 o 
  -2   4   4        0.15        2.27      1.33 o 
  -1   4   4      123.57      126.17      3.42 o 
   0   4   4       25.17       27.88      2.45 o 
   1   4   4      934.81      911.44     18.65 o 
   2   4   4        6.04        7.03      1.15 o 
   3   4   4        3.16        5.63      2.27 o 
   4   4   4       51.13       50.99      7.60 o 
   5   4   4       87.63       89.30     13.14 o 
   6   4   4       14.70       15.08      3.40 o 
   7   4   4        4.95        4.62      2.37 o 
   8   4   4       48.85       31.74      7.75 o 
 -11   5   4       99.58       76.61     19.73 o 
 -10   5   4       14.39       13.22      4.47 o 
  -9   5   4       61.65       55.03     12.54 o 
  -8   5   4      226.98      233.83     12.20 o 
  -7   5   4       11.76       10.58      1.66 o 
  -6   5   4      144.93      161.30      5.05 o 
  -5   5   4       79.73       99.66     10.22 o 
  -4   5   4        0.34        2.84      1.35 o 
  -3   5   4        2.00        2.69      1.32 o 
  -2   5   4       24.94       29.58      3.66 o 
  -1   5   4      215.54      215.65      9.26 o 
   0   5   4       66.09       74.06      3.40 o 
   1   5   4       85.46       85.60      4.91 o 
   2   5   4     1094.91     1050.44     39.52 o 
   3   5   4        0.08        0.98      2.75 o 
   4   5   4        0.19        1.97      1.72 o 
   5   5   4      329.62      354.26     12.32 o 
   6   5   4        1.65        4.11      2.52 o 
   7   5   4        0.76        2.13      2.37 o 
 -10   6   4       44.20       45.18     10.62 o 
  -9   6   4       14.27       11.23      4.40 o 
  -8   6   4      119.80       98.35     13.54 o 
  -7   6   4       16.44       15.91      3.11 o 
  -6   6   4      251.81      238.58      7.66 o 
  -5   6   4      400.41      362.26     10.20 o 
  -4   6   4      407.32      363.87     11.19 o 
  -3   6   4        0.77        1.99      1.55 o 
  -2   6   4        2.73        0.68      1.13 o 
  -1   6   4       14.72       22.61      3.31 o 
   0   6   4      462.03      493.47     15.57 o 
   1   6   4      497.72      538.60     15.03 o 
   2   6   4        0.43        2.13      1.61 o 
   3   6   4      296.10      310.14     14.70 o 
   4   6   4        6.59        9.42      3.32 o 
   5   6   4       12.20       10.53      3.17 o 
   6   6   4        0.07        1.33      1.93 o 
   7   6   4        3.88        1.52      2.71 o 
  -9   7   4        1.39        2.17      2.72 o 
  -8   7   4       13.05        9.92      3.32 o 
  -7   7   4       23.45       21.81      3.81 o 
  -6   7   4      123.25      140.53      8.01 o 
  -5   7   4       22.57       11.89      2.15 o 
  -4   7   4        8.83        5.87      1.64 o 
  -3   7   4      748.99      669.56     16.88 o 
  -2   7   4       78.37       55.24      6.30 o 
  -1   7   4       10.67       11.06      1.76 o 
   0   7   4       53.31       37.80      4.69 o 
   1   7   4       17.95       26.66      4.35 o 
   2   7   4       16.62       24.47      3.84 o 
   3   7   4      322.17      341.79     21.28 o 
   4   7   4       30.41       29.94      6.17 o 
   5   7   4       13.40        8.98      3.99 o 
   6   7   4        4.09        4.06      3.19 o 
  -8   8   4       25.31       24.28      8.55 o 
  -7   8   4        1.30        0.61      1.26 o 
  -6   8   4       70.87       62.92     11.67 o 
  -5   8   4       10.24       10.90      2.21 o 
  -4   8   4        8.41       10.62      2.70 o 
  -3   8   4       92.66       92.97      8.74 o 
  -2   8   4       30.74       29.82      4.59 o 
  -1   8   4        0.25        0.92      0.91 o 
   0   8   4      103.02       94.89     11.30 o 
   1   8   4        1.53        1.92      1.80 o 
   2   8   4        8.77        8.65      2.66 o 
   3   8   4       67.94       55.45     10.79 o 
   4   8   4        7.25        8.27      4.10 o 
  -7   9   4       50.50       40.59     13.09 o 
  -6   9   4        9.48        6.73      1.85 o 
  -5   9   4       62.03       39.64      7.77 o 
  -4   9   4       35.73       40.84      7.26 o 
  -3   9   4       30.72       25.57      4.62 o 
  -2   9   4      103.32       91.34      5.45 o 
  -1   9   4       23.25       22.78      4.39 o 
   0   9   4        0.08        3.78      2.60 o 
   1   9   4        1.05        2.33      2.76 o 
   2   9   4       10.00       10.76      3.27 o 
   3   9   4        0.83        3.83      2.81 o 
  -5  10   4       23.37       18.53      5.24 o 
  -4  10   4        0.19        2.87      1.59 o 
  -3  10   4       83.15       90.58     12.55 o 
  -2  10   4       37.53       34.01      8.09 o 
  -1  10   4        0.89        2.49      2.07 o 
   0  10   4        6.02        2.49      2.44 o 
  -2 -12   5       10.39       11.06      3.16 o 
  -1 -12   5        0.00        3.33      1.72 o 
   0 -12   5       14.72       10.96      2.64 o 
   1 -12   5        5.09        3.87      1.38 o 
   2 -12   5       29.35       29.92      4.32 o 
   3 -12   5       56.29       49.69     11.57 o 
  -5 -11   5       28.40       21.04      5.88 o 
  -4 -11   5       53.60       37.13      8.96 o 
  -3 -11   5        4.34        5.31      1.88 o 
  -2 -11   5      147.82      154.14     12.71 o 
  -1 -11   5      681.49      730.35     19.35 o 
   0 -11   5       19.32       16.00      2.79 o 
   1 -11   5       37.34       36.16      5.05 o 
   2 -11   5      118.16      118.52      7.68 o 
   3 -11   5       79.25       75.48      6.27 o 
   4 -11   5      152.72      173.66     13.27 o 
   5 -11   5        2.16        3.77      1.75 o 
  -6 -10   5        0.08        2.70      1.37 o 
  -5 -10   5       43.13       34.81      6.52 o 
  -4 -10   5       51.42       49.72      9.80 o 
  -3 -10   5        0.18        2.09      1.69 o 
  -2 -10   5       40.20       40.54      5.72 o 
  -1 -10   5      246.05      237.14     17.69 o 
   0 -10   5      378.50      412.91     12.23 o 
   1 -10   5      363.63      394.44     24.78 o 
   2 -10   5       63.13       63.23      7.12 o 
   3 -10   5        4.49        6.14      1.32 o 
   4 -10   5      287.31      296.78      8.58 o 
   5 -10   5      131.23      136.01     13.47 o 
   6 -10   5      171.34      194.13     17.90 o 
   7 -10   5      127.00       84.59     17.14 o 
  -7  -9   5        3.60        5.90      1.99 o 
  -6  -9   5      183.09      189.43     10.18 o 
  -5  -9   5        3.11        2.17      1.14 o 
  -4  -9   5        0.71        2.65      1.93 o 
  -3  -9   5        3.89        6.96      1.92 o 
  -2  -9   5       99.30      112.17     10.09 o 
  -1  -9   5       40.52       49.60      5.08 o 
   0  -9   5      144.87      152.40      7.96 o 
   1  -9   5       46.68       53.16      5.55 o 
   2  -9   5       25.26       28.37      3.36 o 
   3  -9   5      197.02      202.11     17.50 o 
   4  -9   5      278.68      301.45     11.77 o 
   5  -9   5      134.38      130.90     15.11 o 
   6  -9   5       33.05       41.85      4.86 o 
   7  -9   5      346.70      424.05     21.24 o 
  -8  -8   5        7.77        6.15      1.87 o 
  -7  -8   5        5.72        2.94      2.37 o 
  -6  -8   5       66.06       50.87      6.03 o 
  -5  -8   5       77.28       80.52      5.19 o 
  -4  -8   5      201.42      197.33      6.97 o 
  -3  -8   5       28.65       29.31      3.95 o 
  -2  -8   5       56.35       66.07      6.54 o 
  -1  -8   5      322.16      303.24     11.57 o 
   0  -8   5      109.30      121.57     11.53 o 
   1  -8   5       70.09       84.51      7.87 o 
   2  -8   5        5.24        4.65      1.18 o 
   3  -8   5      134.57      123.66      5.51 o 
   4  -8   5       14.73       14.82      3.04 o 
   5  -8   5       52.42       54.47      5.00 o 
   6  -8   5       77.19       84.12      7.79 o 
   7  -8   5       55.25       59.67      7.12 o 
   8  -8   5       37.86       46.83      7.09 o 
  -9  -7   5       21.32       10.70      4.42 o 
  -8  -7   5       29.49       20.65      6.61 o 
  -7  -7   5       40.97       36.50      5.65 o 
  -6  -7   5        8.91        9.83      1.94 o 
  -5  -7   5        0.67        3.77      1.17 o 
  -4  -7   5      314.99      330.05      7.12 o 
  -3  -7   5       39.18       40.04      4.18 o 
  -2  -7   5       82.04      100.90      9.72 o 
  -1  -7   5      451.49      456.67     16.13 o 
   0  -7   5        2.55        3.63      1.13 o 
   1  -7   5       54.42       58.54      6.59 o 
   2  -7   5        6.04        7.98      1.49 o 
   3  -7   5        5.62        5.68      1.27 o 
   4  -7   5       16.24        9.57      1.74 o 
   5  -7   5       29.11       19.19      2.96 o 
   6  -7   5      105.13      109.20     10.75 o 
   7  -7   5       78.67       75.48      8.51 o 
   8  -7   5       12.78       18.75      2.85 o 
   9  -7   5      144.01      161.67     16.31 o 
 -10  -6   5        1.72        1.06      1.94 o 
  -9  -6   5       72.26       76.03     21.85 o 
  -8  -6   5        0.01        0.83      1.35 o 
  -7  -6   5       40.55       40.19      5.42 o 
  -6  -6   5      347.57      360.07     11.26 o 
  -5  -6   5      141.92      152.94      9.12 o 
  -4  -6   5      102.47      111.56      6.99 o 
  -3  -6   5      103.22      104.38      6.00 o 
  -2  -6   5        0.45        1.90      1.17 o 
  -1  -6   5        6.50        6.19      1.42 o 
   0  -6   5      300.13      276.57      6.05 o 
   1  -6   5        1.74        4.15      0.74 o 
   2  -6   5        4.15        6.16      1.24 o 
   3  -6   5      146.95      143.31      6.35 o 
   4  -6   5      202.40      190.22      5.94 o 
   5  -6   5      497.40      420.47      7.70 o 
   6  -6   5        0.76        1.03      1.81 o 
   7  -6   5      135.94      138.06     15.99 o 
   8  -6   5      130.42      132.72      7.78 o 
   9  -6   5       46.38       41.03      7.54 o 
 -10  -5   5       16.45       16.07      4.65 o 
  -9  -5   5        0.52        2.17      2.41 o 
  -8  -5   5       57.53       51.58      3.38 o 
  -7  -5   5      147.76      153.29      5.00 o 
  -6  -5   5     2113.72     2326.32     32.85 o 
  -5  -5   5       18.61       19.72      2.31 o 
  -4  -5   5       27.07       34.38      3.85 o 
  -3  -5   5       27.97       38.11      3.83 o 
  -2  -5   5       10.52       17.09      2.24 o 
  -1  -5   5      350.76      353.50      9.97 o 
   0  -5   5     3995.34     4053.26     40.77 o 
   1  -5   5      121.98      143.48      5.03 o 
   2  -5   5      169.09      170.55      4.94 o 
   3  -5   5      287.64      302.83      5.32 o 
   4  -5   5       10.18       12.89      2.70 o 
   5  -5   5       46.25       43.99      5.04 o 
   6  -5   5       29.98       28.33      3.17 o 
   7  -5   5       60.45       55.70      7.63 o 
   8  -5   5      110.71      117.58      5.33 o 
   9  -5   5       74.06       82.94     13.46 o 
 -11  -4   5      129.75      115.08     20.13 o 
 -10  -4   5       14.44       15.53      3.99 o 
  -9  -4   5       97.14       98.61      5.77 o 
  -8  -4   5       53.60       45.09      5.58 o 
  -7  -4   5       50.15       52.36      3.24 o 
  -6  -4   5        8.79       10.13      2.57 o 
  -5  -4   5       91.74       88.32      7.57 o 
  -4  -4   5       60.26       60.10      4.01 o 
  -3  -4   5       28.05       40.80      1.95 o 
  -2  -4   5        5.72        5.01      0.73 o 
  -1  -4   5      254.33      241.85      5.35 o 
   0  -4   5       23.48       22.75      1.62 o 
   1  -4   5     1578.73     1674.18     30.46 o 
   2  -4   5      513.91      509.21      5.54 o 
   3  -4   5      575.66      568.31     10.41 o 
   4  -4   5        3.31        4.61      1.06 o 
   5  -4   5        2.68        3.51      1.04 o 
   6  -4   5        4.19        5.95      1.56 o 
   7  -4   5       45.01       36.43      5.19 o 
   8  -4   5        1.58        4.10      1.18 o 
   9  -4   5      129.62      142.29      9.46 o 
 -11  -3   5        2.35        4.89      2.96 o 
 -10  -3   5        0.06        3.10      1.98 o 
  -9  -3   5      181.75      207.62      8.16 o 
  -8  -3   5      292.26      311.71     14.40 o 
  -7  -3   5      300.45      310.60      7.89 o 
  -6  -3   5      148.30      155.22      5.55 o 
  -5  -3   5     1052.95     1102.30     19.40 o 
  -4  -3   5      295.34      357.19      7.04 o 
  -3  -3   5      346.15      382.44      4.71 o 
  -2  -3   5      356.39      368.43      3.78 o 
  -1  -3   5      155.08      153.95      3.15 o 
   0  -3   5      253.61      249.08      9.63 o 
   1  -3   5      152.38      127.54      2.70 o 
   2  -3   5       75.76       67.69      1.83 o 
   3  -3   5       53.65       40.58      2.26 o 
   4  -3   5      275.87      262.07      8.87 o 
   5  -3   5        4.25        8.30      1.40 o 
   6  -3   5       76.51       75.10      8.90 o 
   7  -3   5        3.79        4.72      1.24 o 
   8  -3   5       17.95       11.95      2.54 o 
   9  -3   5      315.71      308.53     22.18 o 
 -11  -2   5      217.19      213.71     20.80 o 
 -10  -2   5      113.51      116.36     19.91 o 
  -9  -2   5      111.52      110.40      6.41 o 
  -8  -2   5      171.95      167.69      3.17 o 
  -7  -2   5        0.53        1.06      1.03 o 
  -6  -2   5       16.14       12.95      1.58 o 
  -5  -2   5        9.43        3.80      0.67 o 
  -4  -2   5     1247.83     1358.25     17.85 o 
  -3  -2   5      425.30      450.25      4.22 o 
  -2  -2   5        2.56        5.67      1.07 o 
  -1  -2   5       10.48       11.92      0.99 o 
   0  -2   5      504.31      480.41     11.22 o 
   1  -2   5      251.87      228.79      5.85 o 
   2  -2   5      287.64      302.50      5.73 o 
   3  -2   5       54.47       47.73      1.65 o 
   4  -2   5      298.50      270.22      5.47 o 
   5  -2   5     1211.00     1207.59     24.05 o 
   6  -2   5      578.26      587.91     11.04 o 
   7  -2   5       15.34       12.65      2.87 o 
   8  -2   5      231.07      213.88      8.49 o 
   9  -2   5      187.40      189.62     14.35 o 
 -11  -1   5        0.78        3.72      2.60 o 
 -10  -1   5       21.28       23.53      4.26 o 
  -9  -1   5       26.48       27.57      5.65 o 
  -8  -1   5      162.95      155.26      9.79 o 
  -7  -1   5       87.55       95.91      8.82 o 
  -6  -1   5      134.69      142.66     13.83 o 
  -5  -1   5       83.53       64.67      5.91 o 
  -4  -1   5      227.39      234.64      6.37 o 
  -3  -1   5      750.43      775.57     11.41 o 
  -2  -1   5       25.06       40.70      0.98 o 
  -1  -1   5        1.15        1.43      0.30 o 
   0  -1   5     1348.44     1401.86     15.76 o 
   1  -1   5      113.88       91.59      1.91 o 
   2  -1   5       25.23       20.38      1.41 o 
   3  -1   5       81.10       79.37      2.79 o 
   4  -1   5      128.43      116.35      3.90 o 
   5  -1   5        0.93        0.91      0.54 o 
   6  -1   5      182.38      200.34      6.25 o 
   7  -1   5       81.04       80.40     14.64 o 
   8  -1   5        0.78        2.05      3.14 o 
   9  -1   5        5.25        2.86      2.43 o 
 -12   0   5       35.77       28.19     10.03 o 
 -11   0   5      158.59      158.95     17.40 o 
 -10   0   5        4.38        4.42      2.45 o 
  -9   0   5        0.01        3.08      1.94 o 
  -8   0   5       36.46       38.04      6.49 o 
  -7   0   5      134.67      145.64      8.28 o 
  -6   0   5      893.30      913.89     23.54 o 
  -5   0   5      399.02      410.45     13.38 o 
  -4   0   5      417.96      399.99     14.38 o 
  -3   0   5     1411.63     1449.98     20.65 o 
  -2   0   5      184.84      216.14      4.15 o 
   0   0   5     1899.27     2073.91     17.63 o 
   1   0   5      499.61      544.71      6.70 o 
   2   0   5       23.44       34.92      2.21 o 
   3   0   5      293.40      275.10      9.73 o 
   4   0   5      265.25      274.45      8.85 o 
   5   0   5      766.92      739.07     13.69 o 
   6   0   5     1720.48     1767.46     38.09 o 
   7   0   5       30.98       38.32      6.00 o 
   8   0   5       26.14       24.59      4.87 o 
   9   0   5        0.01        3.01      1.46 o 
 -11   1   5      229.13      233.94     22.58 o 
 -10   1   5        3.99        4.33      2.37 o 
  -9   1   5        6.46        8.98      2.74 o 
  -8   1   5        7.41        6.80      1.96 o 
  -7   1   5       44.76       47.33      6.67 o 
  -6   1   5       29.98       25.08      4.79 o 
  -5   1   5     1020.11     1207.94     18.90 o 
  -4   1   5      940.61      925.31     51.48 o 
  -3   1   5      378.74      389.27      3.25 o 
  -2   1   5        6.35        3.15      0.68 o 
  -1   1   5      260.20      226.87      4.14 o 
   0   1   5      143.91      173.19      3.61 o 
   1   1   5      148.53      187.67      4.83 o 
   2   1   5      303.92      315.78     10.68 o 
   3   1   5        1.49        2.30      1.85 o 
   4   1   5       39.27       36.59      6.42 o 
   5   1   5      272.79      286.56      9.37 o 
   6   1   5       25.04       26.95      4.19 o 
   7   1   5      118.80      116.33      7.86 o 
   8   1   5       94.50      101.48     12.69 o 
   9   1   5        1.72        2.41      2.15 o 
 -11   2   5       26.19       24.86      5.19 o 
 -10   2   5      378.93      409.63     16.29 o 
  -9   2   5       64.84       79.65     13.17 o 
  -8   2   5       66.20       73.41     11.02 o 
  -7   2   5       23.60       24.81      4.39 o 
  -6   2   5        2.58        4.70      1.70 o 
  -5   2   5      880.42      925.96     16.29 o 
  -4   2   5        5.00        0.95      0.45 o 
  -3   2   5      303.30      319.52      7.13 o 
  -2   2   5      373.35      336.07      6.56 o 
  -1   2   5       12.09       24.26      1.86 o 
   0   2   5      264.72      272.69      5.95 o 
   1   2   5        2.28        3.95      1.39 o 
   2   2   5      709.87      787.51     20.38 o 
   3   2   5      291.05      283.89      7.73 o 
   4   2   5       79.83       97.50     11.88 o 
   5   2   5      232.91      254.89     14.15 o 
   6   2   5       37.92       33.02      5.81 o 
   7   2   5        0.77        1.62      1.98 o 
   8   2   5        1.99        2.62      1.73 o 
 -11   3   5       13.73       13.50      3.27 o 
 -10   3   5       53.03       42.10      9.95 o 
  -9   3   5      336.76      355.32     15.81 o 
  -8   3   5       15.15       22.93      4.90 o 
  -7   3   5       85.74       77.54      7.35 o 
  -6   3   5      126.12      123.63      4.22 o 
  -5   3   5       23.15       20.87      2.69 o 
  -4   3   5       80.41       67.25      2.46 o 
  -3   3   5       39.55       35.16      4.10 o 
  -2   3   5       25.82       35.02      4.39 o 
  -1   3   5       50.48       43.87      4.75 o 
   0   3   5      874.21      861.68     15.21 o 
   1   3   5       29.47       30.76      2.62 o 
   2   3   5        2.07        5.96      1.24 o 
   3   3   5       94.03      112.13     15.35 o 
   4   3   5       14.07       15.27      2.76 o 
   5   3   5        9.05        5.63      3.43 o 
   6   3   5      298.58      302.58     11.25 o 
   7   3   5       34.32       37.33      5.08 o 
   8   3   5        2.31        1.28      2.99 o 
 -11   4   5      196.34      189.43     21.36 o 
 -10   4   5       28.61       30.61      7.19 o 
  -9   4   5      157.61      148.11     10.27 o 
  -8   4   5     1772.62     1961.70     49.25 o 
  -7   4   5        0.09        2.07      1.51 o 
  -6   4   5      114.20      124.24      8.00 o 
  -5   4   5      234.97      261.93     10.06 o 
  -4   4   5      286.43      293.17      5.41 o 
  -3   4   5      394.65      395.14      8.94 o 
  -2   4   5      158.03      156.48      6.83 o 
  -1   4   5      583.19      593.61      7.72 o 
   0   4   5       69.27       65.75      3.49 o 
   1   4   5      215.50      207.07      4.30 o 
   2   4   5       12.49       16.15      4.09 o 
   3   4   5       19.88       23.19      4.77 o 
   4   4   5        6.04        6.97      1.71 o 
   5   4   5        0.05        1.89      1.45 o 
   6   4   5        7.47        6.74      2.91 o 
   7   4   5      367.00      362.93     26.05 o 
 -10   5   5       33.10       24.42      8.85 o 
  -9   5   5       33.97       25.53      6.23 o 
  -8   5   5      167.22      192.04     27.14 o 
  -7   5   5        1.31        1.74      0.90 o 
  -6   5   5      114.89      115.53     11.00 o 
  -5   5   5      367.84      352.14      6.61 o 
  -4   5   5      201.32      191.25      6.42 o 
  -3   5   5       45.71       44.79      5.59 o 
  -2   5   5      109.78      112.82      4.73 o 
  -1   5   5       20.59       18.64      2.81 o 
   0   5   5      205.93      201.74      5.79 o 
   1   5   5     2621.99     2683.53     41.14 o 
   2   5   5      219.12      223.72     11.27 o 
   3   5   5        0.01        0.63      2.00 o 
   4   5   5        1.23        2.39      1.66 o 
   5   5   5        6.81        9.46      3.54 o 
   6   5   5       21.17       19.16      4.21 o 
   7   5   5      109.94      108.22     17.34 o 
 -10   6   5        4.75        4.80      3.14 o 
  -9   6   5        6.40        7.58      2.43 o 
  -8   6   5       25.71       20.18      6.62 o 
  -7   6   5       36.21       37.51      6.10 o 
  -6   6   5       12.92       12.08      2.10 o 
  -5   6   5       28.75       22.60      3.39 o 
  -4   6   5        1.34        1.79      1.40 o 
  -3   6   5       11.90       17.18      2.38 o 
  -2   6   5        4.67        5.71      1.43 o 
  -1   6   5       32.01       29.15      3.30 o 
   0   6   5      212.15      197.01      7.52 o 
   1   6   5      318.33      336.23     11.21 o 
   2   6   5      403.52      404.13     16.55 o 
   3   6   5       61.56       57.22      9.94 o 
   4   6   5       29.34       25.14      6.51 o 
   5   6   5        6.63        3.87      1.88 o 
   6   6   5       23.43       14.86      4.07 o 
  -9   7   5        0.05        2.18      2.38 o 
  -8   7   5       27.36       29.39      8.05 o 
  -7   7   5      159.74      186.73     16.60 o 
  -6   7   5        0.30        2.90      2.01 o 
  -5   7   5      122.73       95.93     11.68 o 
  -4   7   5       60.28       46.81      6.34 o 
  -3   7   5        0.01        1.28      1.46 o 
  -2   7   5        3.41        4.38      1.38 o 
  -1   7   5      201.89      197.36     10.10 o 
   0   7   5        2.48        7.92      2.02 o 
   1   7   5      217.11      246.84     26.08 o 
   2   7   5      190.02      185.70      7.37 o 
   3   7   5       36.85       35.81      8.60 o 
   4   7   5        6.14        6.95      3.35 o 
   5   7   5        1.24        2.83      2.43 o 
  -8   8   5       18.15       11.39      4.33 o 
  -7   8   5       31.77       26.16      8.02 o 
  -6   8   5      107.90       86.53     14.74 o 
  -5   8   5       15.87       16.40      3.66 o 
  -4   8   5        0.36        1.41      1.50 o 
  -3   8   5      103.77       92.73      8.32 o 
  -2   8   5       65.64       62.85      7.54 o 
  -1   8   5       28.25       22.64      5.05 o 
   0   8   5        0.95        3.60      2.39 o 
   1   8   5       89.83      102.78     16.15 o 
   2   8   5       37.53       40.67      7.23 o 
   3   8   5        3.43        4.64      3.00 o 
  -7   9   5       42.30       45.23     21.46 o 
  -6   9   5       61.50       45.96     13.18 o 
  -5   9   5        3.79        4.77      1.93 o 
  -4   9   5       52.98       49.16     12.89 o 
  -3   9   5        0.61        2.83      2.56 o 
  -2   9   5        2.90       10.33      2.48 o 
  -1   9   5        2.38        2.77      1.61 o 
   0   9   5       29.30       36.40      6.68 o 
   1   9   5       97.66       79.29     21.86 o 
   2   9   5      105.38      119.84     20.24 o 
  -3  10   5       15.62        9.23      4.50 o 
  -2  10   5        0.01        2.61      1.84 o 
  -2 -12   6      189.69      177.86     19.14 o 
  -1 -12   6      179.28      203.91     17.75 o 
   0 -12   6       76.95       64.70      8.64 o 
   1 -12   6       34.93       26.23      4.98 o 
   2 -12   6       14.22       13.19      3.33 o 
   3 -12   6       91.88       85.15     20.17 o 
  -5 -11   6        9.41        7.10      2.42 o 
  -4 -11   6       12.11       10.42      2.39 o 
  -3 -11   6        1.07        3.48      2.16 o 
  -2 -11   6       51.56       47.88      6.79 o 
  -1 -11   6      354.43      389.56     22.96 o 
   0 -11   6        1.21        1.26      1.49 o 
   1 -11   6        0.38        1.82      1.36 o 
   2 -11   6       35.75       32.91      5.53 o 
   3 -11   6       16.61       20.17      3.74 o 
   4 -11   6       93.41       91.52     15.05 o 
   5 -11   6       47.54       37.96      8.17 o 
  -6 -10   6       21.82       13.58      4.99 o 
  -5 -10   6       26.00       23.18      4.62 o 
  -4 -10   6       18.45       15.70      2.90 o 
  -3 -10   6        0.11        2.30      1.66 o 
  -2 -10   6       91.26       88.98     11.90 o 
  -1 -10   6      903.09     1045.12     43.94 o 
   0 -10   6       23.45       24.47      3.25 o 
   1 -10   6        2.54        4.31      1.61 o 
   2 -10   6      141.08      155.25      7.72 o 
   3 -10   6        2.45        3.77      1.40 o 
   4 -10   6       87.42       90.39     12.66 o 
   5 -10   6      152.59      156.04     11.39 o 
   6 -10   6       67.95       40.38      7.76 o 
  -7  -9   6       28.38       19.05      3.34 o 
  -6  -9   6        6.73        6.92      2.31 o 
  -5  -9   6        9.77       15.77      2.57 o 
  -4  -9   6       53.20       45.80      6.26 o 
  -3  -9   6       11.70       10.36      1.77 o 
  -2  -9   6       52.88       52.62      6.30 o 
  -1  -9   6       37.95       33.99      3.84 o 
   0  -9   6      162.45      179.33      7.64 o 
   1  -9   6      165.05      172.36     12.69 o 
   2  -9   6      227.68      250.29     10.19 o 
   3  -9   6        0.61        3.79      1.56 o 
   4  -9   6       78.71       85.11      9.20 o 
   5  -9   6      116.94      110.37      9.67 o 
   6  -9   6       15.10       10.43      2.25 o 
   7  -9   6        0.06        3.17      2.27 o 
  -8  -8   6       11.29       13.70      3.61 o 
  -7  -8   6       54.84       38.58      8.33 o 
  -6  -8   6      567.95      592.52     15.32 o 
  -5  -8   6       44.52       32.91      5.44 o 
  -4  -8   6       35.27       27.86      3.03 o 
  -3  -8   6      100.21       87.13      7.49 o 
  -2  -8   6       89.36       92.46     10.09 o 
  -1  -8   6       14.08       11.41      1.90 o 
   0  -8   6       63.87       71.44      8.00 o 
   1  -8   6      100.68      115.08      5.30 o 
   2  -8   6       47.22       51.09      6.19 o 
   3  -8   6      371.11      375.03     10.10 o 
   4  -8   6        0.89        2.15      1.04 o 
   5  -8   6       91.30       99.87     10.61 o 
   6  -8   6      174.65      172.68     14.76 o 
   7  -8   6       32.88       36.40      4.05 o 
   8  -8   6        4.10        6.41      2.62 o 
  -9  -7   6        6.03        2.16      1.96 o 
  -8  -7   6      174.79      167.57     10.62 o 
  -7  -7   6       14.88       21.38      4.24 o 
  -6  -7   6       28.17       29.62      3.83 o 
  -5  -7   6        2.56        2.82      1.37 o 
  -4  -7   6       95.31      105.43      9.74 o 
  -3  -7   6       36.99       28.69      3.64 o 
  -2  -7   6      367.16      392.37      9.17 o 
  -1  -7   6       23.80       33.22      3.51 o 
   0  -7   6       31.35       45.49      5.81 o 
   1  -7   6       37.03       46.08      5.43 o 
   2  -7   6       76.24       81.81     11.04 o 
   3  -7   6       78.74       76.94      4.59 o 
   4  -7   6      137.86      145.56     11.80 o 
   5  -7   6      255.46      252.90      8.94 o 
   6  -7   6       68.13       74.73      7.36 o 
   7  -7   6       56.51       62.56      7.38 o 
   8  -7   6        1.20        2.29      1.39 o 
 -10  -6   6       12.21        7.41      3.47 o 
  -9  -6   6        5.44        2.70      3.04 o 
  -8  -6   6       45.44       44.01      9.56 o 
  -7  -6   6       21.65       29.50      5.40 o 
  -6  -6   6       41.20       47.24      6.31 o 
  -5  -6   6       51.73       54.08      5.67 o 
  -4  -6   6       32.54       37.44      4.11 o 
  -3  -6   6      169.26      166.69      4.36 o 
  -2  -6   6       39.44       41.56      4.64 o 
  -1  -6   6      825.60      902.65     16.11 o 
   0  -6   6      480.99      501.44      9.31 o 
   1  -6   6      113.60      122.75      4.22 o 
   2  -6   6       16.43       15.66      2.38 o 
   3  -6   6        5.66        7.63      1.28 o 
   4  -6   6      138.87      137.92      6.41 o 
   5  -6   6       19.43        8.19      1.97 o 
   6  -6   6        4.84        7.19      1.71 o 
   7  -6   6       83.35      104.70     12.20 o 
   8  -6   6       37.40       35.09      5.05 o 
   9  -6   6       18.62       20.97      4.53 o 
 -10  -5   6       26.22       20.87      6.17 o 
  -9  -5   6        0.18        0.91      1.84 o 
  -8  -5   6       13.16       14.03      2.82 o 
  -7  -5   6      128.96      124.27      5.12 o 
  -6  -5   6     1738.92     1912.82     21.79 o 
  -5  -5   6      852.04      918.63     19.23 o 
  -4  -5   6       86.75       83.64      4.60 o 
  -3  -5   6       95.45       92.39      3.89 o 
  -2  -5   6       22.70       24.58      2.93 o 
  -1  -5   6        0.40        2.25      1.04 o 
   0  -5   6       22.41       21.34      2.34 o 
   1  -5   6      197.32      198.08      4.36 o 
   2  -5   6      106.69      120.28      3.60 o 
   3  -5   6       13.03       16.01      2.08 o 
   4  -5   6      131.01      124.76      5.00 o 
   5  -5   6      471.73      422.50     14.71 o 
   6  -5   6       65.26       61.46      7.39 o 
   7  -5   6      112.76      126.88     10.61 o 
   8  -5   6      155.32      177.22      9.87 o 
   9  -5   6        1.44        1.57      2.18 o 
 -11  -4   6       59.79       53.54     14.27 o 
 -10  -4   6       12.28        6.23      2.18 o 
  -9  -4   6        1.05        4.55      2.16 o 
  -8  -4   6       98.06      105.82     12.33 o 
  -7  -4   6      379.18      385.38      6.44 o 
  -6  -4   6      970.85     1021.85     22.35 o 
  -5  -4   6       64.35       64.67      3.48 o 
  -4  -4   6      392.16      388.73      7.67 o 
  -3  -4   6        5.26        5.19      1.16 o 
  -2  -4   6      200.14      186.78      6.87 o 
  -1  -4   6      219.60      196.87      4.50 o 
   0  -4   6      419.20      444.66      9.82 o 
   1  -4   6      348.49      331.52      4.04 o 
   2  -4   6       11.83        8.36      1.27 o 
   3  -4   6       99.34       96.83      3.76 o 
   4  -4   6      151.56      150.97      4.85 o 
   5  -4   6        3.06        3.43      0.88 o 
   6  -4   6       77.82       72.60      8.52 o 
   7  -4   6      293.72      314.36      8.86 o 
   8  -4   6        0.24        3.11      2.02 o 
   9  -4   6      183.06      201.85     14.36 o 
 -11  -3   6      421.24      477.67     13.83 o 
 -10  -3   6        0.23        1.31      1.85 o 
  -9  -3   6       22.30       19.76      4.18 o 
  -8  -3   6      429.70      477.54     25.88 o 
  -7  -3   6        2.35        2.41      0.75 o 
  -6  -3   6       25.08       27.16      1.50 o 
  -5  -3   6      291.66      309.76      6.10 o 
  -4  -3   6      732.75      738.37      6.57 o 
  -3  -3   6      484.20      458.04      5.09 o 
  -2  -3   6      862.27      829.97      7.25 o 
  -1  -3   6        0.90        0.80      0.69 o 
   0  -3   6      267.03      252.43      8.32 o 
   1  -3   6      419.22      396.27      7.45 o 
   2  -3   6       11.59       12.97      1.64 o 
   3  -3   6       44.48       42.06      3.52 o 
   4  -3   6      998.58     1052.51     21.40 o 
   5  -3   6      192.26      196.74      5.49 o 
   6  -3   6       22.76       24.75      3.59 o 
   7  -3   6      357.26      366.32      9.21 o 
   8  -3   6       67.71       49.95     10.60 o 
   9  -3   6       86.31       50.48     13.95 o 
 -11  -2   6        0.02        3.54      2.18 o 
 -10  -2   6      170.87      179.66      8.93 o 
  -9  -2   6       18.19       23.34      5.03 o 
  -8  -2   6      293.29      327.31     11.57 o 
  -7  -2   6      109.20      120.75     10.61 o 
  -6  -2   6        0.34        2.69      1.92 o 
  -5  -2   6      129.18      136.72      3.80 o 
  -4  -2   6        1.45        2.74      0.52 o 
  -3  -2   6        4.79       12.88      1.47 o 
  -2  -2   6        3.00        7.55      1.15 o 
  -1  -2   6      127.09      104.56      3.20 o 
   0  -2   6       13.57        4.19      0.86 o 
   1  -2   6      356.19      329.00      6.22 o 
   2  -2   6      278.23      263.02      5.30 o 
   3  -2   6      572.24      554.61     12.34 o 
   4  -2   6      741.86      720.78     15.42 o 
   5  -2   6      731.37      730.85     16.00 o 
   6  -2   6       22.71       17.51      3.00 o 
   7  -2   6        3.67        3.76      2.16 o 
   8  -2   6        6.28        9.26      2.09 o 
   9  -2   6       50.68       46.58     10.23 o 
 -11  -1   6       17.69       17.11      4.59 o 
 -10  -1   6       83.82       82.35      6.28 o 
  -9  -1   6       59.65       75.14      9.87 o 
  -8  -1   6        0.20        0.90      1.48 o 
  -7  -1   6      148.47      163.63     10.75 o 
  -6  -1   6      293.18      331.17     10.97 o 
  -5  -1   6       58.87       59.92      7.87 o 
  -4  -1   6      655.44      665.93      8.45 o 
  -3  -1   6      250.95      300.70      6.30 o 
  -2  -1   6      726.39      765.54     10.60 o 
  -1  -1   6     2815.02     2701.49     48.07 o 
   0  -1   6      264.95      380.12      4.87 o 
   1  -1   6      501.55      464.74      4.43 o 
   2  -1   6      346.45      326.49      3.42 o 
   3  -1   6        5.15        4.17      0.79 o 
   4  -1   6       53.71       52.89      3.61 o 
   5  -1   6      222.88      224.69      4.50 o 
   6  -1   6        0.62        1.22      2.46 o 
   7  -1   6        2.76        3.78      1.66 o 
   8  -1   6       48.08       35.86     10.87 o 
   9  -1   6       34.21       26.98      7.08 o 
 -11   0   6       37.15       36.41      7.90 o 
 -10   0   6       71.98       76.20     11.83 o 
  -9   0   6       69.30       75.57     10.95 o 
  -8   0   6       29.98       38.34      5.57 o 
  -7   0   6      205.96      221.82     11.23 o 
  -6   0   6       84.87      105.10     13.06 o 
  -5   0   6        1.09        2.54      1.14 o 
  -4   0   6       56.34       70.29      2.02 o 
  -3   0   6        4.60       10.59      1.41 o 
  -2   0   6       32.54       28.13      2.01 o 
  -1   0   6      245.28      255.59      4.66 o 
   0   0   6     1513.31     1699.14     21.70 o 
   1   0   6      107.39       93.63      2.20 o 
   2   0   6      101.15       97.98      2.57 o 
   3   0   6       90.50       75.28      4.18 o 
   4   0   6        2.71        1.92      0.80 o 
   5   0   6      113.61      124.59      9.37 o 
   6   0   6      267.56      263.32     11.09 o 
   7   0   6       57.81       61.08      9.48 o 
   8   0   6       56.54       48.52     10.15 o 
   9   0   6        0.57        2.69      1.76 o 
 -11   1   6      138.11      121.21     22.14 o 
 -10   1   6        0.02        4.19      2.75 o 
  -9   1   6       91.00      104.34     14.30 o 
  -8   1   6      188.21      189.53     20.62 o 
  -7   1   6      116.07      138.71     16.65 o 
  -6   1   6       13.08       11.93      2.23 o 
  -5   1   6      463.34      526.59     31.70 o 
  -4   1   6      520.97      538.26      5.66 o 
  -3   1   6        3.84        3.32      0.82 o 
  -2   1   6       29.69       25.68      2.64 o 
  -1   1   6        3.28        3.26      0.66 o 
   0   1   6        0.15        4.85      0.82 o 
   1   1   6       16.83       13.48      0.81 o 
   2   1   6      162.10      139.30      5.85 o 
   3   1   6       36.18       43.20      4.87 o 
   4   1   6      109.35      106.68     14.41 o 
   5   1   6      370.47      406.37     13.63 o 
   6   1   6       45.43       47.52      7.21 o 
   7   1   6       11.47        8.81      1.89 o 
   8   1   6       39.89       25.63      6.37 o 
 -11   2   6      211.57      211.59     42.98 o 
 -10   2   6      169.22      164.31     12.33 o 
  -9   2   6       12.13       12.27      2.56 o 
  -8   2   6      212.51      226.19     12.80 o 
  -7   2   6       73.99       90.54     11.92 o 
  -6   2   6       10.86       10.71      2.78 o 
  -5   2   6       18.85       12.35      1.59 o 
  -4   2   6      505.42      529.47     10.07 o 
  -3   2   6        0.65        1.49      0.65 o 
  -2   2   6       97.56       96.52      3.43 o 
  -1   2   6        1.47        2.98      0.66 o 
   0   2   6       15.85       16.60      2.04 o 
   1   2   6       10.53       10.45      1.16 o 
   2   2   6      317.94      356.15     10.18 o 
   3   2   6       26.70       32.63      6.20 o 
   4   2   6        4.18        9.01      1.80 o 
   5   2   6      658.89      673.53     18.60 o 
   6   2   6        0.07        1.83      1.45 o 
   7   2   6        7.00        4.12      2.00 o 
   8   2   6       56.66       33.85      7.92 o 
 -11   3   6        6.74        5.61      2.81 o 
 -10   3   6       18.65       17.96      4.15 o 
  -9   3   6       12.63       11.65      3.41 o 
  -8   3   6       25.60       29.83      5.23 o 
  -7   3   6        7.79        9.09      3.30 o 
  -6   3   6      699.18      659.44     45.78 o 
  -5   3   6        5.54        6.04      1.02 o 
  -4   3   6        0.28        1.17      0.62 o 
  -3   3   6     1044.71     1086.82     14.74 o 
  -2   3   6       39.74       44.68      6.34 o 
  -1   3   6     1039.02     1025.90     29.53 o 
   0   3   6      447.54      443.96      6.58 o 
   1   3   6      108.07       94.34     13.44 o 
   2   3   6        0.05        0.48      1.32 o 
   3   3   6      130.21      136.24      5.98 o 
   4   3   6       90.36       92.03     13.17 o 
   5   3   6      100.24      101.70     12.67 o 
   6   3   6        0.60        2.52      2.04 o 
   7   3   6       39.16       40.93      5.22 o 
 -11   4   6        7.28       10.64      4.36 o 
 -10   4   6        1.36        4.33      2.95 o 
  -9   4   6       54.43       50.61      9.84 o 
  -8   4   6        5.79       14.29      3.17 o 
  -7   4   6       32.22       30.08      5.41 o 
  -6   4   6     1338.33     1349.89     16.24 o 
  -5   4   6       19.94       20.54      2.82 o 
  -4   4   6        2.15        2.68      1.27 o 
  -3   4   6      273.03      282.31      7.93 o 
  -2   4   6      517.85      526.69     11.70 o 
  -1   4   6      511.93      521.39     11.46 o 
   0   4   6      374.31      365.55      7.27 o 
   1   4   6      192.85      136.26      2.07 o 
   2   4   6       26.69       30.76      5.38 o 
   3   4   6        7.32       10.69      2.08 o 
   4   4   6        3.65        2.27      1.58 o 
   5   4   6        0.44        2.73      2.57 o 
   6   4   6      173.17      169.63     18.53 o 
   7   4   6       13.71       12.83      2.85 o 
 -10   5   6        2.69        5.05      2.33 o 
  -9   5   6        1.15        2.33      1.96 o 
  -8   5   6       16.96       14.18      3.76 o 
  -7   5   6       82.61       62.93     10.97 o 
  -6   5   6        0.32        2.40      1.47 o 
  -5   5   6      164.30      151.29      5.32 o 
  -4   5   6       15.36       15.82      2.41 o 
  -3   5   6      129.91      141.71     16.29 o 
  -2   5   6      143.66      151.40      4.22 o 
  -1   5   6      519.19      507.18     12.96 o 
   0   5   6       36.68       39.03      2.99 o 
   1   5   6        5.52        5.14      2.09 o 
   2   5   6       28.56       35.70      5.10 o 
   3   5   6       75.91       88.35      7.22 o 
   4   5   6        0.01        1.53      1.71 o 
   5   5   6       10.19       14.16      3.28 o 
   6   5   6        0.56        1.30      2.83 o 
 -10   6   6       33.42       28.90      8.89 o 
  -9   6   6       89.23       87.26     23.38 o 
  -8   6   6        1.47        5.46      2.92 o 
  -7   6   6        8.77       10.25      3.38 o 
  -6   6   6        0.54        1.41      1.03 o 
  -5   6   6        7.37        4.12      1.62 o 
  -4   6   6      349.31      329.05      9.88 o 
  -3   6   6       53.56       62.89      7.18 o 
  -2   6   6       43.02       52.79      7.06 o 
  -1   6   6       96.71       90.53      3.65 o 
   0   6   6       64.76       72.22      9.48 o 
   1   6   6      167.33      164.52     12.04 o 
   2   6   6       24.44       20.80      4.79 o 
   3   6   6        0.20        1.28      1.74 o 
   4   6   6       77.52       65.34     19.49 o 
   5   6   6        5.62        4.20      3.11 o 
  -9   7   6       33.91       32.05      8.96 o 
  -8   7   6       15.20       15.70      5.89 o 
  -7   7   6        0.00        0.66      2.40 o 
  -6   7   6        0.27        0.78      1.27 o 
  -5   7   6        5.21        4.38      2.07 o 
  -4   7   6       64.97       70.55      9.44 o 
  -3   7   6       82.06       70.91     11.27 o 
  -2   7   6        4.71        2.70      1.34 o 
  -1   7   6       38.87       34.86      5.61 o 
   0   7   6       15.43       22.55      3.83 o 
   1   7   6       16.20       12.77      3.25 o 
   2   7   6       41.25       41.51      8.37 o 
   3   7   6        0.59        2.23      1.77 o 
   4   7   6        2.99        4.57      3.10 o 
  -7   8   6       11.96        7.78      3.74 o 
  -6   8   6        3.70        5.15      2.74 o 
  -5   8   6        0.00        2.08      1.54 o 
  -4   8   6        0.58        1.74      1.30 o 
  -3   8   6        9.55        8.65      2.11 o 
  -2   8   6       24.44       25.75      6.34 o 
  -1   8   6       24.62       26.06      4.53 o 
   0   8   6        3.09        4.73      1.62 o 
   1   8   6       12.48       14.74      5.70 o 
   2   8   6        0.27        3.44      2.06 o 
  -5   9   6      123.84      141.65     15.93 o 
  -4   9   6        0.03        3.12      1.55 o 
  -3   9   6       17.42       10.31      3.83 o 
  -2   9   6       18.72       20.39      4.92 o 
  -1   9   6       16.94       10.32      4.31 o 
   0   9   6        5.91        8.65      4.12 o 
  -2 -12   7       12.69        7.90      3.14 o 
  -1 -12   7       81.92       67.18     14.85 o 
   0 -12   7       41.06       40.37      8.70 o 
   1 -12   7        6.76        6.52      2.93 o 
   2 -12   7        0.26        2.59      2.18 o 
  -5 -11   7        4.77        4.54      2.06 o 
  -4 -11   7       52.02       46.49     10.41 o 
  -3 -11   7        0.17        2.56      1.57 o 
  -2 -11   7      365.22      385.59     19.50 o 
  -1 -11   7       75.21       78.70      8.12 o 
   0 -11   7      140.29      121.13     12.35 o 
   1 -11   7      101.13       93.52      7.97 o 
   2 -11   7        0.02        4.04      1.82 o 
   3 -11   7        1.31        5.78      3.15 o 
   4 -11   7      194.57      230.09     22.89 o 
  -6 -10   7       30.35       24.08      5.67 o 
  -5 -10   7        0.67        2.36      1.43 o 
  -4 -10   7        1.07        2.01      1.46 o 
  -3 -10   7       72.58       74.43      4.74 o 
  -2 -10   7      239.28      245.47     18.20 o 
  -1 -10   7       19.65       22.19      3.62 o 
   0 -10   7        6.55        6.67      1.45 o 
   1 -10   7        2.30        2.77      1.15 o 
   2 -10   7       17.36       18.18      2.80 o 
   3 -10   7       12.01       10.18      1.94 o 
   4 -10   7        2.34        3.30      2.25 o 
   5 -10   7       42.93       34.95      9.06 o 
   6 -10   7       47.38       38.48      9.81 o 
  -7  -9   7        4.37        6.98      2.07 o 
  -6  -9   7        0.38        1.25      1.53 o 
  -5  -9   7        2.99        2.21      1.70 o 
  -4  -9   7        5.23        4.99      1.45 o 
  -3  -9   7        2.51        1.42      1.32 o 
  -2  -9   7       60.98       58.88      6.44 o 
  -1  -9   7      130.91      125.00      8.52 o 
   0  -9   7        1.06        3.02      1.35 o 
   1  -9   7      287.52      293.59      9.85 o 
   2  -9   7       12.69       14.28      2.57 o 
   3  -9   7       60.97       60.59      5.63 o 
   4  -9   7       30.61       27.22      3.73 o 
   5  -9   7        1.90        2.25      2.17 o 
   6  -9   7       13.01       11.80      2.85 o 
   7  -9   7       80.94       77.79     17.98 o 
  -8  -8   7       28.00       17.26      3.49 o 
  -7  -8   7        0.95        4.08      1.96 o 
  -6  -8   7       63.58       56.83      9.93 o 
  -5  -8   7        7.05        4.95      1.58 o 
  -4  -8   7        2.76        3.18      1.37 o 
  -3  -8   7      374.55      349.81     10.26 o 
  -2  -8   7      106.92      106.14      4.84 o 
  -1  -8   7      111.88      121.14     10.40 o 
   0  -8   7        6.96        7.24      1.28 o 
   1  -8   7      205.28      211.17      7.24 o 
   2  -8   7       18.50       19.77      3.20 o 
   3  -8   7      154.00      106.68      6.58 o 
   4  -8   7       49.06       46.95      5.89 o 
   5  -8   7        0.58        0.66      1.56 o 
   6  -8   7        3.53        1.33      1.70 o 
   7  -8   7        2.45        3.59      2.51 o 
  -9  -7   7       48.49       39.87      9.43 o 
  -8  -7   7      855.59      888.64     34.39 o 
  -7  -7   7      286.52      303.48     10.54 o 
  -6  -7   7       49.04       46.20      7.48 o 
  -5  -7   7        3.48        3.53      1.49 o 
  -4  -7   7       16.36       20.45      3.02 o 
  -3  -7   7        6.67       10.88      1.80 o 
  -2  -7   7      429.58      472.02     12.81 o 
  -1  -7   7      126.00      120.61     15.63 o 
   0  -7   7       98.37       99.20      5.43 o 
   1  -7   7       46.74       47.71      6.15 o 
   2  -7   7      454.52      502.24     43.67 o 
   3  -7   7      359.14      330.37      8.95 o 
   4  -7   7        0.58        1.61      1.25 o 
   5  -7   7      132.48      137.48      7.51 o 
   6  -7   7        3.51        5.41      1.89 o 
   7  -7   7       16.83       20.50      3.77 o 
   8  -7   7        9.32       19.28      5.90 o 
 -10  -6   7        2.37        3.08      2.37 o 
  -9  -6   7       16.74        9.59      2.82 o 
  -8  -6   7      155.05      133.76     14.91 o 
  -7  -6   7      137.80      153.01      7.00 o 
  -6  -6   7        3.01        3.38      1.23 o 
  -5  -6   7        8.44        8.30      1.54 o 
  -4  -6   7       95.42      106.05      5.46 o 
  -3  -6   7       15.35       17.78      2.48 o 
  -2  -6   7      554.99      590.98      6.60 o 
  -1  -6   7      392.95      445.40      5.97 o 
   0  -6   7      133.57      128.85      7.28 o 
   1  -6   7      127.58      124.82      4.78 o 
   2  -6   7      612.31      615.36     15.37 o 
   3  -6   7       10.05       11.44      1.96 o 
   4  -6   7      105.91      105.44      6.79 o 
   5  -6   7      503.05      506.81     15.78 o 
   6  -6   7        2.67        2.85      1.34 o 
   7  -6   7        0.01        1.41      1.08 o 
   8  -6   7       15.77       24.17      3.94 o 
 -10  -5   7        0.03        2.68      1.66 o 
  -9  -5   7       13.31        8.77      3.41 o 
  -8  -5   7        8.47       13.04      3.57 o 
  -7  -5   7      156.08      154.87      6.83 o 
  -6  -5   7      202.39      196.89      4.55 o 
  -5  -5   7        9.02       10.27      1.97 o 
  -4  -5   7       29.01       28.52      4.18 o 
  -3  -5   7      187.02      174.39      3.22 o 
  -2  -5   7        7.17       10.17      1.99 o 
  -1  -5   7      161.51      168.72      4.58 o 
   0  -5   7        9.92        8.27      1.10 o 
   1  -5   7       10.31        5.62      1.06 o 
   2  -5   7      492.51      502.21      8.76 o 
   3  -5   7       15.65       16.31      1.98 o 
   4  -5   7       28.07       33.30      4.17 o 
   5  -5   7       99.11      104.41      3.63 o 
   6  -5   7        5.01        6.15      1.60 o 
   7  -5   7       14.01       16.53      3.10 o 
   8  -5   7        8.93        7.40      2.79 o 
 -11  -4   7       23.91       16.38      5.67 o 
 -10  -4   7       21.30       17.06      4.90 o 
  -9  -4   7      279.58      273.47      9.55 o 
  -8  -4   7      140.87      136.38      9.30 o 
  -7  -4   7      186.43      178.76      8.65 o 
  -6  -4   7     1878.83     1995.13     42.87 o 
  -5  -4   7       83.27       80.44      5.26 o 
  -4  -4   7       28.45       26.02      3.06 o 
  -3  -4   7      227.43      214.79      4.45 o 
  -2  -4   7       42.32       45.16      2.67 o 
  -1  -4   7       30.32       30.68      4.79 o 
   0  -4   7        3.03        4.53      1.42 o 
   1  -4   7       27.29       31.21      3.08 o 
   2  -4   7       21.43       22.71      1.69 o 
   3  -4   7     1319.79     1301.85     37.27 o 
   4  -4   7       72.14       75.46      3.12 o 
   5  -4   7        0.12        0.80      0.99 o 
   6  -4   7      141.46      131.59      5.98 o 
   7  -4   7      146.16      139.31      7.90 o 
   8  -4   7        5.11        7.09      2.52 o 
 -11  -3   7       54.52       52.15     12.19 o 
 -10  -3   7        3.34        5.53      2.28 o 
  -9  -3   7      197.75      205.81      9.56 o 
  -8  -3   7       45.72       45.03     10.16 o 
  -7  -3   7       10.21       14.05      3.25 o 
  -6  -3   7      356.08      349.22     15.68 o 
  -5  -3   7      152.40      159.88      2.43 o 
  -4  -3   7      109.45      105.87      2.72 o 
  -3  -3   7      645.88      640.60      5.79 o 
  -2  -3   7        4.67       13.04      1.21 o 
  -1  -3   7       12.06       15.43      3.13 o 
   0  -3   7        7.79        7.77      1.79 o 
   1  -3   7      158.42      159.92      4.43 o 
   2  -3   7        8.77        9.29      1.46 o 
   3  -3   7        6.86        6.63      0.96 o 
   4  -3   7       12.59       13.79      2.03 o 
   5  -3   7       84.29       82.85      2.99 o 
   6  -3   7       11.40       13.61      2.25 o 
   7  -3   7      331.27      329.32      9.02 o 
   8  -3   7       14.25       13.08      4.13 o 
 -11  -2   7       35.32       38.61      8.83 o 
 -10  -2   7       11.90       10.98      3.81 o 
  -9  -2   7        2.79        2.39      1.52 o 
  -8  -2   7       53.44       50.84      9.67 o 
  -7  -2   7       71.27       80.64     12.11 o 
  -6  -2   7       76.87       76.10      9.61 o 
  -5  -2   7      113.64      104.39      3.98 o 
  -4  -2   7      158.61      161.39      3.76 o 
  -3  -2   7      524.12      479.80      5.13 o 
  -2  -2   7     1806.13     1971.77     18.24 o 
  -1  -2   7      101.71      102.99      4.37 o 
   0  -2   7        8.57        4.01      1.52 o 
   1  -2   7        5.21        3.33      0.58 o 
   2  -2   7        9.76       14.73      1.63 o 
   3  -2   7      903.50      919.59     22.67 o 
   4  -2   7     2145.43     2362.81     96.25 o 
   5  -2   7        0.09        1.14      0.89 o 
   6  -2   7      160.03      167.31      8.24 o 
   7  -2   7       19.77       15.55      3.69 o 
   8  -2   7       12.30        7.70      2.50 o 
 -11  -1   7        1.80        3.64      2.47 o 
 -10  -1   7       86.73       94.65     16.57 o 
  -9  -1   7       36.49       46.43      6.60 o 
  -8  -1   7        0.03        4.12      1.90 o 
  -7  -1   7      560.98      620.58     33.30 o 
  -6  -1   7       12.84       22.29      3.66 o 
  -5  -1   7       93.15       90.39      6.40 o 
  -4  -1   7      442.09      424.59      9.79 o 
  -3  -1   7        0.06        4.11      0.81 o 
  -2  -1   7      210.37      275.85      4.26 o 
  -1  -1   7      975.04      959.78     12.58 o 
   0  -1   7      185.95      236.94      6.85 o 
   1  -1   7        0.57        2.23      0.45 o 
   2  -1   7      346.69      356.28      3.80 o 
   3  -1   7        4.52        3.71      0.80 o 
   4  -1   7      250.52      250.15      6.39 o 
   5  -1   7      154.24      164.86      5.00 o 
   6  -1   7       25.47       33.63      6.59 o 
   7  -1   7       56.73       64.56      5.56 o 
   8  -1   7        5.40        6.83      2.47 o 
 -11   0   7      124.84      110.79     24.72 o 
 -10   0   7       50.26       55.71      8.91 o 
  -9   0   7        0.20        4.83      2.33 o 
  -8   0   7       30.61       32.52      5.39 o 
  -7   0   7      185.74      192.15     10.32 o 
  -6   0   7      125.64      150.27     13.66 o 
  -5   0   7       50.86       56.08      8.68 o 
  -4   0   7      177.16      176.34      3.97 o 
  -3   0   7       75.01       82.53      2.38 o 
  -2   0   7      506.37      476.34      6.09 o 
  -1   0   7      584.59      629.32     18.92 o 
   0   0   7        8.22       14.89      1.56 o 
   1   0   7      186.62      161.72      4.30 o 
   2   0   7       91.77       79.35      5.26 o 
   3   0   7       69.89       60.58      5.90 o 
   4   0   7       46.06       47.48      6.26 o 
   5   0   7       10.31        9.70      2.00 o 
   6   0   7       10.30       10.68      3.91 o 
   7   0   7      110.35      116.25      9.18 o 
   8   0   7       18.99       18.19      4.98 o 
 -11   1   7      200.86      155.28     30.84 o 
 -10   1   7      109.51       97.73     19.69 o 
  -9   1   7       15.00       12.66      2.64 o 
  -8   1   7       56.91       60.94      9.22 o 
  -7   1   7       81.97      103.77     14.99 o 
  -6   1   7       40.02       45.50      6.83 o 
  -5   1   7      103.22      114.21      8.84 o 
  -4   1   7      103.03      107.64      3.40 o 
  -3   1   7       98.61      103.00      3.33 o 
  -2   1   7      853.39      847.36     17.43 o 
  -1   1   7        2.45        3.70      0.89 o 
   0   1   7      374.65      392.26      7.47 o 
   1   1   7      111.56      101.15      5.30 o 
   2   1   7       71.27       75.38      8.05 o 
   3   1   7      140.33      123.82      4.97 o 
   4   1   7      309.01      295.60     13.01 o 
   5   1   7        5.73        8.14      2.94 o 
   6   1   7        0.27        1.65      1.65 o 
   7   1   7      151.70      139.44     14.39 o 
   8   1   7        1.34        2.26      2.07 o 
 -11   2   7       32.39       28.65      7.58 o 
 -10   2   7      277.61      296.97     15.25 o 
  -9   2   7      162.76      160.55     24.82 o 
  -8   2   7      207.75      227.19     13.70 o 
  -7   2   7       21.43       28.85      5.07 o 
  -6   2   7        0.04        0.27      1.10 o 
  -5   2   7        5.06        4.82      1.07 o 
  -4   2   7      245.78      239.75      3.78 o 
  -3   2   7      217.14      217.36      4.31 o 
  -2   2   7        1.48        2.57      1.13 o 
  -1   2   7      660.41      661.74     19.20 o 
   0   2   7       74.31       78.31      4.64 o 
   1   2   7        5.29        6.73      2.40 o 
   2   2   7      111.49      124.00      6.21 o 
   3   2   7        6.75        7.07      1.76 o 
   4   2   7      182.93      174.18      8.62 o 
   5   2   7       31.98       27.04      4.63 o 
   6   2   7       19.98       19.21      3.31 o 
   7   2   7       21.75       16.34      3.69 o 
 -11   3   7        4.08        4.22      3.34 o 
 -10   3   7      100.21       85.08     15.36 o 
  -9   3   7       88.73       97.63     15.23 o 
  -8   3   7       24.68       30.39      4.83 o 
  -7   3   7        9.19        9.27      2.92 o 
  -6   3   7      325.83      329.74     12.89 o 
  -5   3   7      128.63      143.02      6.36 o 
  -4   3   7      394.08      395.20      9.25 o 
  -3   3   7     1168.87     1158.91     23.65 o 
  -2   3   7        1.75        4.39      1.20 o 
  -1   3   7     1999.85     1943.41     54.15 o 
   0   3   7       29.39       27.68      4.43 o 
   1   3   7       30.36       44.05      7.17 o 
   2   3   7       27.99       26.82      4.75 o 
   3   3   7       40.63       48.61      8.47 o 
   4   3   7        4.55        3.82      2.25 o 
   5   3   7       11.14        4.75      5.36 o 
   6   3   7        0.04        1.56      2.05 o 
   7   3   7        0.31        3.87      2.76 o 
 -10   4   7        1.92        4.56      2.95 o 
  -9   4   7       63.69       62.60     12.64 o 
  -8   4   7       77.01       75.83     10.40 o 
  -7   4   7      121.66      115.30     15.49 o 
  -6   4   7      667.32      733.63     15.92 o 
  -5   4   7       39.78       41.45      6.09 o 
  -4   4   7       57.44       57.50      6.71 o 
  -3   4   7      147.93      141.71     12.53 o 
  -2   4   7      190.61      194.31      7.97 o 
  -1   4   7      889.70      901.31     11.91 o 
   0   4   7      427.00      445.06      6.73 o 
   1   4   7        5.74        8.16      2.31 o 
   2   4   7       17.11       23.82      4.57 o 
   3   4   7      213.17      238.46     19.28 o 
   4   4   7       82.84       72.02     14.34 o 
   5   4   7       69.03       53.14     10.52 o 
   6   4   7       38.08       30.12     14.30 o 
 -10   5   7       14.57       12.59      4.62 o 
  -9   5   7       24.53       25.69      6.63 o 
  -8   5   7        3.56        6.86      2.59 o 
  -7   5   7      167.37      159.21      9.64 o 
  -6   5   7      121.00      111.26      5.55 o 
  -5   5   7       76.36       71.70      8.72 o 
  -4   5   7        9.79       10.76      1.94 o 
  -3   5   7        0.01        1.45      1.14 o 
  -2   5   7       61.60       57.04      7.07 o 
  -1   5   7      178.14      185.82      7.61 o 
   0   5   7        0.74        1.84      1.19 o 
   1   5   7      407.53      411.31     16.84 o 
   2   5   7        0.57        1.26      1.66 o 
   3   5   7       22.03       22.30      4.69 o 
   4   5   7        0.74        3.35      1.88 o 
   5   5   7        6.91        1.96      2.93 o 
  -9   6   7        7.56        9.07      3.41 o 
  -8   6   7      186.72      200.12     18.54 o 
  -7   6   7        7.51       11.11      3.81 o 
  -6   6   7       33.85       21.69      5.68 o 
  -5   6   7      275.92      277.10      8.50 o 
  -4   6   7       14.14       15.77      2.94 o 
  -3   6   7        0.14        2.39      1.21 o 
  -2   6   7        4.49        2.20      1.35 o 
  -1   6   7       18.51       13.74      2.79 o 
   0   6   7       22.96       15.72      2.99 o 
   1   6   7       50.54       48.83      9.43 o 
   2   6   7        2.71        2.86      2.10 o 
   3   6   7        0.22        1.75      2.74 o 
   4   6   7      158.17      186.11     13.77 o 
  -8   7   7       24.29       22.93     10.62 o 
  -7   7   7       18.41       19.52      8.07 o 
  -6   7   7       61.65       55.55     15.03 o 
  -5   7   7       11.79        9.15      2.40 o 
  -4   7   7       23.53       12.63      2.30 o 
  -3   7   7        9.31        9.20      2.23 o 
  -2   7   7        0.07        1.88      1.77 o 
  -1   7   7      191.40      232.47     13.29 o 
   0   7   7        0.63        2.94      2.03 o 
   1   7   7       69.99       51.93     13.63 o 
   2   7   7        3.82        5.43      1.68 o 
   3   7   7       29.98       28.60      7.84 o 
  -6   8   7      104.30      107.37     15.35 o 
  -5   8   7       21.14       20.57      5.42 o 
  -4   8   7       13.55        7.38      2.77 o 
  -3   8   7       95.22      102.52     26.11 o 
  -2   8   7      114.40      133.13     10.62 o 
  -1   8   7       29.47       30.31      7.88 o 
   0   8   7       37.41       25.17      7.62 o 
   1   8   7       36.81       26.01      8.50 o 
  -2 -12   8       39.22       25.00      7.34 o 
  -1 -12   8        2.41        1.77      2.16 o 
   0 -12   8        6.95        6.12      3.29 o 
   1 -12   8        0.84       -0.41      2.52 o 
  -5 -11   8       11.91        7.71      3.97 o 
  -4 -11   8        2.58        3.61      1.45 o 
  -3 -11   8      389.61      399.51     32.81 o 
  -2 -11   8       11.93       12.47      5.33 o 
  -1 -11   8       10.40       17.71      4.51 o 
   0 -11   8        7.44       10.68      2.64 o 
   1 -11   8        9.70       10.07      3.38 o 
   2 -11   8       18.17       13.92      3.46 o 
   3 -11   8       31.54       23.57      5.09 o 
   4 -11   8       43.84       38.33      9.99 o 
  -6 -10   8       11.52       12.61      4.15 o 
  -5 -10   8        1.12        2.48      0.91 o 
  -4 -10   8       29.09       21.97      4.88 o 
  -3 -10   8       11.99       14.17      2.61 o 
  -2 -10   8       26.36       27.35      4.75 o 
  -1 -10   8        7.69        6.08      1.83 o 
   0 -10   8        4.83        3.92      2.54 o 
   1 -10   8       47.29       45.89      6.47 o 
   2 -10   8        3.34        1.40      2.09 o 
   3 -10   8       57.38       54.18     10.62 o 
   4 -10   8      105.50       88.44     13.75 o 
   5 -10   8       41.55       39.87      9.19 o 
  -7  -9   8        9.45        6.88      1.98 o 
  -6  -9   8        1.55        4.05      1.56 o 
  -5  -9   8        2.41        3.80      1.53 o 
  -4  -9   8      460.06      444.47     11.85 o 
  -3  -9   8        1.14        4.53      1.49 o 
  -2  -9   8       19.75       17.55      3.05 o 
  -1  -9   8      357.20      353.31     14.30 o 
   0  -9   8        0.01        1.29      0.84 o 
   1  -9   8       35.92       35.91      5.13 o 
   2  -9   8        2.13        3.16      2.03 o 
   3  -9   8       54.60       56.05      8.48 o 
   4  -9   8        1.26        2.62      1.78 o 
   5  -9   8       42.38       37.90      6.43 o 
   6  -9   8       77.03       77.35     15.83 o 
  -8  -8   8        7.77        5.86      4.89 o 
  -7  -8   8        6.33        7.64      2.76 o 
  -6  -8   8        3.41        2.29      1.35 o 
  -5  -8   8       31.02       37.32      5.56 o 
  -4  -8   8        0.20        3.05      1.07 o 
  -3  -8   8      259.86      269.26      7.21 o 
  -2  -8   8      344.26      363.78     10.51 o 
  -1  -8   8       37.51       34.73      5.42 o 
   0  -8   8       45.32       47.19      2.36 o 
   1  -8   8       29.95       28.62      4.19 o 
   2  -8   8       12.94       12.93      2.24 o 
   3  -8   8      107.59      100.36     12.06 o 
   4  -8   8        0.12        2.47      2.09 o 
   5  -8   8       23.24       28.82      6.17 o 
   6  -8   8       78.38       61.98     14.14 o 
   7  -8   8       97.52      101.88     15.84 o 
  -9  -7   8       53.73       26.66     11.47 o 
  -8  -7   8       70.45       55.25      8.46 o 
  -7  -7   8       77.43       73.26      5.60 o 
  -6  -7   8       27.08       21.19      3.81 o 
  -5  -7   8        0.62        1.99      1.76 o 
  -4  -7   8        2.28        3.30      1.26 o 
  -3  -7   8       10.92       12.30      2.05 o 
  -2  -7   8       63.50       62.41      5.83 o 
  -1  -7   8        0.51        1.34      0.80 o 
   0  -7   8       33.44       31.88      6.23 o 
   1  -7   8       50.66       47.05      1.94 o 
   2  -7   8       45.20       50.83      4.01 o 
   3  -7   8      123.42      105.67     12.43 o 
   4  -7   8       72.40       76.64      9.81 o 
   5  -7   8        1.92        6.28      1.69 o 
   6  -7   8      112.67      120.96     20.74 o 
   7  -7   8       86.39       75.04     18.40 o 
 -10  -6   8        5.46        3.87      1.99 o 
  -9  -6   8      187.72      152.28     28.99 o 
  -8  -6   8     1184.24     1224.15     18.98 o 
  -7  -6   8       63.06       62.22      8.93 o 
  -6  -6   8       48.44       46.79      5.34 o 
  -5  -6   8        0.00        0.63      1.11 o 
  -4  -6   8        0.02        2.76      0.94 o 
  -3  -6   8       49.55       50.53      5.93 o 
  -2  -6   8      334.08      342.98      7.10 o 
  -1  -6   8      226.92      214.09      4.54 o 
   0  -6   8      182.19      186.27      8.38 o 
   1  -6   8       42.46       36.78      1.89 o 
   2  -6   8        4.62        4.26      1.27 o 
   3  -6   8       42.05       38.82      5.17 o 
   4  -6   8        2.52        3.73      0.97 o 
   5  -6   8       12.53       10.23      2.82 o 
   6  -6   8        0.70        3.22      2.01 o 
   7  -6   8      224.19      252.99     22.43 o 
   8  -6   8        3.01       10.49      5.48 o 
 -10  -5   8        4.73        5.09      2.03 o 
  -9  -5   8      189.91      188.76     10.20 o 
  -8  -5   8        9.04        5.38      2.28 o 
  -7  -5   8       89.35       85.23     12.01 o 
  -6  -5   8      124.79      135.69      6.87 o 
  -5  -5   8       46.34       50.49      6.42 o 
  -4  -5   8      264.64      275.77      7.29 o 
  -3  -5   8      162.99      162.45      2.72 o 
  -2  -5   8       59.12       53.76      3.78 o 
  -1  -5   8      159.11      155.88      7.01 o 
   0  -5   8        2.30        4.51      1.40 o 
   1  -5   8      349.14      362.26     40.17 o 
   2  -5   8        0.27        1.34      0.71 o 
   3  -5   8       69.48       66.29      4.06 o 
   4  -5   8       24.02       21.13      3.23 o 
   5  -5   8       26.46       30.22      4.72 o 
   6  -5   8        2.84        4.81      1.53 o 
   7  -5   8        0.83        0.86      1.80 o 
   8  -5   8      111.07      116.04     37.35 o 
 -11  -4   8       19.59       17.89      6.04 o 
 -10  -4   8       10.41        9.69      3.42 o 
  -9  -4   8      194.67      214.19     21.83 o 
  -8  -4   8       16.10       16.19      5.00 o 
  -7  -4   8       20.70       22.43      4.41 o 
  -6  -4   8     1238.54     1313.50     17.64 o 
  -5  -4   8       51.91       46.52      2.87 o 
  -4  -4   8        0.32        0.87      0.52 o 
  -3  -4   8      266.59      275.00      3.43 o 
  -2  -4   8        6.91        4.55      0.90 o 
  -1  -4   8      209.09      205.42      7.09 o 
   0  -4   8      206.16      188.03      8.64 o 
   1  -4   8      519.97      536.55     20.85 o 
   2  -4   8     2326.98     2233.31     51.53 o 
   3  -4   8       24.32       26.44      3.71 o 
   4  -4   8       15.65       14.76      2.29 o 
   5  -4   8      129.96      134.76      6.09 o 
   6  -4   8        0.02        1.41      1.32 o 
   7  -4   8        0.54        3.83      4.24 o 
   8  -4   8       22.04       18.31      9.60 o 
 -11  -3   8        0.01        1.22      2.13 o 
 -10  -3   8        0.16        1.89      2.19 o 
  -9  -3   8       48.79       40.77      9.03 o 
  -8  -3   8       20.52       20.58      4.00 o 
  -7  -3   8       21.64       27.59      5.22 o 
  -6  -3   8       95.23      101.95     10.22 o 
  -5  -3   8        4.68        3.95      1.20 o 
  -4  -3   8       97.09       96.86      3.39 o 
  -3  -3   8        6.28        7.62      0.94 o 
  -2  -3   8       39.58       50.28      5.83 o 
  -1  -3   8       43.84       43.36      6.81 o 
   0  -3   8       29.22       28.28      6.94 o 
   1  -3   8        0.41        2.21      0.91 o 
   2  -3   8       50.52       53.56      5.33 o 
   3  -3   8     1516.23     1442.26     57.99 o 
   4  -3   8        0.54        0.94      0.61 o 
   5  -3   8        0.86        1.80      1.13 o 
   6  -3   8       23.04       21.41      5.45 o 
   7  -3   8        1.84        2.47      1.02 o 
   8  -3   8        0.18       -0.96      4.21 o 
 -11  -2   8        0.00        2.70      2.79 o 
 -10  -2   8       36.52       27.16      6.91 o 
  -9  -2   8       80.18       74.04     10.56 o 
  -8  -2   8       10.88       11.62      2.22 o 
  -7  -2   8       38.44       40.66      5.84 o 
  -6  -2   8       43.04       47.99      7.70 o 
  -5  -2   8        0.83        0.87      0.82 o 
  -4  -2   8      347.86      373.93      4.44 o 
  -3  -2   8      329.81      340.33      5.88 o 
  -1  -2   8       92.05      105.52      9.79 o 
   0  -2   8       45.21       36.97      5.68 o 
   1  -2   8      321.82      330.19      4.00 o 
   2  -2   8        0.38        2.44      0.58 o 
   3  -2   8       18.52       19.48      3.92 o 
   4  -2   8        4.34        5.45      0.95 o 
   5  -2   8       18.50       17.23      3.35 o 
   6  -2   8       12.65        9.89      2.07 o 
   7  -2   8       21.44       16.09      5.15 o 
   8  -2   8       24.11       25.17      9.80 o 
 -11  -1   8        0.55        0.70      1.96 o 
 -10  -1   8        4.70        4.65      2.39 o 
  -9  -1   8        0.14        1.19      2.07 o 
  -8  -1   8       42.14       44.19      5.26 o 
  -7  -1   8       46.68       45.42      6.94 o 
  -6  -1   8      164.91      170.19      7.24 o 
  -5  -1   8      258.80      268.64      3.02 o 
  -4  -1   8       91.98       92.38      3.98 o 
  -3  -1   8       38.76       42.68      2.85 o 
  -2  -1   8      284.76      312.39      7.00 o 
  -1  -1   8       88.39       87.41      2.70 o 
   0  -1   8        0.04        0.52      0.44 o 
   1  -1   8      114.01      116.34      3.52 o 
   2  -1   8       27.81       24.24      2.31 o 
   3  -1   8      328.72      324.67      8.76 o 
   4  -1   8      600.47      632.45     20.21 o 
   5  -1   8      137.72      144.97      8.59 o 
   6  -1   8      124.09      132.80      6.73 o 
   7  -1   8        1.57        1.55      1.19 o 
   8  -1   8        0.44        3.71      3.78 o 
 -11   0   8       92.97       76.93     18.66 o 
 -10   0   8       38.17       37.77      6.53 o 
  -9   0   8       82.98       85.13     11.31 o 
  -8   0   8        5.27        3.60      2.51 o 
  -7   0   8       60.39       66.47      9.21 o 
  -6   0   8      294.05      296.08     12.26 o 
  -5   0   8      266.14      274.43      6.97 o 
  -4   0   8       69.25       71.09      3.28 o 
  -3   0   8      223.81      216.86      5.98 o 
  -2   0   8      207.12      205.68      4.36 o 
  -1   0   8        0.16        1.17      0.53 o 
   0   0   8       41.10       47.07      2.74 o 
   1   0   8       17.24       17.64      1.41 o 
   2   0   8        0.02        1.68      1.47 o 
   3   0   8      244.78      231.74     13.99 o 
   4   0   8       69.35       66.25      7.20 o 
   5   0   8        4.91        4.91      2.05 o 
   6   0   8        7.96        8.89      2.70 o 
   7   0   8       53.74       39.93      9.25 o 
 -11   1   8       82.87       73.99     18.07 o 
 -10   1   8       42.91       39.60      9.25 o 
  -9   1   8       30.29       27.40      6.20 o 
  -8   1   8        0.01        3.22      2.24 o 
  -7   1   8        5.05        6.27      2.25 o 
  -6   1   8       17.29       18.01      3.16 o 
  -5   1   8      129.35      135.93      5.41 o 
  -4   1   8       24.54       23.35      2.46 o 
  -3   1   8      919.19      983.30     11.18 o 
  -2   1   8       41.15       45.93      4.56 o 
  -1   1   8       24.38       27.80      3.70 o 
   0   1   8       10.73       10.15      1.87 o 
   1   1   8       34.40       38.10      1.54 o 
   2   1   8       49.24       44.58      3.47 o 
   3   1   8        0.33        1.52      1.58 o 
   4   1   8       47.35       49.88      6.50 o 
   5   1   8       57.70       50.34      9.00 o 
   6   1   8        0.73        2.32      2.53 o 
   7   1   8      314.00      350.71     23.50 o 
 -11   2   8       12.73        7.75      4.28 o 
 -10   2   8       55.78       54.84     12.34 o 
  -9   2   8       20.26       13.16      3.35 o 
  -8   2   8        7.76        7.67      1.74 o 
  -7   2   8       39.74       36.29      6.21 o 
  -6   2   8        7.86        8.42      2.53 o 
  -5   2   8      218.96      219.67      6.50 o 
  -4   2   8       13.46       13.65      2.74 o 
  -3   2   8      782.92      848.19     39.40 o 
  -2   2   8      275.20      280.48      7.06 o 
  -1   2   8      343.44      326.22     16.96 o 
   0   2   8       24.71       27.74      5.38 o 
   1   2   8       11.59        9.70      2.12 o 
   2   2   8      241.18      233.24     13.22 o 
   3   2   8       55.09       48.03      5.80 o 
   4   2   8      145.54      127.78      8.69 o 
   5   2   8        4.58        4.94      2.14 o 
   6   2   8        4.49        8.25      2.70 o 
 -10   3   8       76.76       69.08     16.10 o 
  -9   3   8      190.67      199.66     15.05 o 
  -8   3   8      214.98      212.86     22.14 o 
  -7   3   8       83.18       79.87     10.59 o 
  -6   3   8        0.35       -0.09      2.46 o 
  -5   3   8       78.35       77.84      3.61 o 
  -4   3   8     1494.57     1559.49     20.43 o 
  -3   3   8      486.60      490.51      9.34 o 
  -2   3   8      135.23      122.57      4.52 o 
  -1   3   8     1781.83     1860.09     33.46 o 
   0   3   8        6.76        3.97      1.44 o 
   1   3   8       74.41       69.01      9.13 o 
   2   3   8       46.43       45.85     14.57 o 
   3   3   8        8.00        9.50      2.09 o 
   4   3   8       58.62       39.42      5.92 o 
   5   3   8       48.81       36.90      7.61 o 
   6   3   8        0.04        2.03      2.14 o 
 -10   4   8       85.00       82.39     20.30 o 
  -9   4   8       17.24       16.17      3.92 o 
  -8   4   8       22.70       16.56      4.68 o 
  -7   4   8      161.09      172.78     13.76 o 
  -6   4   8       14.86        8.41      3.48 o 
  -5   4   8        9.52       10.25      2.13 o 
  -4   4   8      135.18      151.13      5.84 o 
  -3   4   8       43.83       42.22      4.61 o 
  -2   4   8        0.24        2.19      1.40 o 
  -1   4   8      534.79      559.62     12.29 o 
   0   4   8       42.32       50.28      8.35 o 
   1   4   8       46.63       45.94      9.91 o 
   2   4   8        0.07        1.07      1.98 o 
   3   4   8        1.44        4.05      2.23 o 
   4   4   8        0.71        1.89      2.12 o 
   5   4   8       29.39       24.59      6.97 o 
  -9   5   8       24.94       22.43      5.69 o 
  -8   5   8        3.25        1.58      1.94 o 
  -7   5   8       29.77       33.35      6.15 o 
  -6   5   8       14.52       10.15      2.15 o 
  -5   5   8       18.57       12.57      3.03 o 
  -4   5   8       78.71       63.29     11.76 o 
  -3   5   8        5.64        4.68      1.76 o 
  -2   5   8       24.62       27.59      5.19 o 
  -1   5   8       12.81        7.44      2.64 o 
   0   5   8       56.27       67.31     16.45 o 
   1   5   8       63.35       58.84     11.79 o 
   2   5   8       76.04       70.51     17.28 o 
   3   5   8       14.59       14.61      3.02 o 
   4   5   8       63.93       43.16     16.77 o 
  -8   6   8       29.05       25.64      7.97 o 
  -7   6   8        9.16        9.92      4.17 o 
  -6   6   8       27.07       21.51      6.01 o 
  -5   6   8       85.63       90.65      9.50 o 
  -4   6   8        0.00        1.63      1.42 o 
  -3   6   8       27.92       24.91      4.06 o 
  -2   6   8       12.42       11.34      2.41 o 
  -1   6   8        6.82       12.02      3.07 o 
   0   6   8        0.56        2.64      1.48 o 
   1   6   8       11.65       11.95      3.16 o 
   2   6   8       75.16       85.09     12.61 o 
   3   6   8       29.73       22.97      7.97 o 
  -7   7   8        0.02        2.08      2.11 o 
  -6   7   8       78.81       62.41     20.47 o 
  -5   7   8       51.39       39.42     13.20 o 
  -4   7   8       52.84       61.40      6.83 o 
  -3   7   8       45.56       46.92     13.06 o 
  -2   7   8       47.42       44.90     11.31 o 
  -1   7   8       55.98       54.25     12.01 o 
   0   7   8       42.07       37.99      9.39 o 
   1   7   8        3.61        5.71      2.52 o 
  -5   8   8       35.40       32.51     15.23 o 
  -4   8   8       31.05       25.53      8.30 o 
  -3   8   8        7.21        7.96      2.47 o 
  -2   8   8       47.53       43.66     13.76 o 
  -1   8   8       33.04       30.38     11.45 o 
   0 -12   9       19.38       16.59      5.55 o 
  -4 -11   9        8.09        4.84      2.61 o 
  -3 -11   9        0.73        3.52      1.75 o 
  -2 -11   9        1.27        2.87      2.74 o 
  -1 -11   9       47.33       50.84      8.41 o 
   0 -11   9       44.50       34.91     14.42 o 
   1 -11   9       13.28       10.46      2.93 o 
   2 -11   9       36.51       31.45      6.76 o 
   3 -11   9       46.56       38.81     10.50 o 
  -6 -10   9        8.81        9.48      2.44 o 
  -5 -10   9      118.98      125.71     12.70 o 
  -4 -10   9       27.51       19.34      5.04 o 
  -3 -10   9        2.45        3.67      2.21 o 
  -2 -10   9        7.65        5.09      2.25 o 
  -1 -10   9       29.52       22.72      4.64 o 
   0 -10   9       37.16       38.91      6.70 o 
   1 -10   9        9.82        8.00      1.97 o 
   2 -10   9        6.93        3.66      2.68 o 
   3 -10   9       87.28       74.47     15.11 o 
   4 -10   9       73.81       73.92     14.47 o 
  -7  -9   9       12.38        8.89      2.70 o 
  -6  -9   9        3.05        4.25      2.50 o 
  -5  -9   9       15.27        9.52      2.15 o 
  -4  -9   9       10.08        9.13      3.33 o 
  -3  -9   9        0.54        1.11      1.52 o 
  -2  -9   9       91.49       87.94     10.91 o 
  -1  -9   9       97.26       99.09     14.23 o 
   0  -9   9       77.92       91.84     16.92 o 
   1  -9   9      709.26      667.72     24.79 o 
   2  -9   9       11.60       11.19      4.31 o 
   3  -9   9      127.82      112.50     17.93 o 
   4  -9   9      147.01      159.42     13.32 o 
   5  -9   9       11.45       12.87      4.06 o 
  -8  -8   9        8.50        2.09      2.20 o 
  -7  -8   9        4.06        6.92      2.47 o 
  -6  -8   9       18.41       21.53      3.44 o 
  -5  -8   9       17.50       18.32      2.80 o 
  -4  -8   9      509.59      550.46     13.15 o 
  -3  -8   9        9.97       10.65      2.13 o 
  -2  -8   9        1.68        5.06      2.20 o 
  -1  -8   9        0.10        3.03      1.67 o 
   0  -8   9       25.92       28.39     11.02 o 
   1  -8   9       16.75       19.55      4.14 o 
   2  -8   9       74.02       62.07      7.30 o 
   3  -8   9       62.09       62.07     10.13 o 
   4  -8   9       81.91       67.50     12.38 o 
   5  -8   9       70.01       72.54     12.75 o 
   6  -8   9        0.06        2.57      1.99 o 
  -9  -7   9        8.10        8.61      2.74 o 
  -8  -7   9        7.16        6.95      3.52 o 
  -7  -7   9        0.69        4.12      3.14 o 
  -6  -7   9       35.66       36.40      4.50 o 
  -5  -7   9      108.90      117.05      4.28 o 
  -4  -7   9       42.19       45.11      6.61 o 
  -3  -7   9      312.09      323.22      8.89 o 
  -2  -7   9      164.18      170.02     11.27 o 
  -1  -7   9        3.16        7.42      2.70 o 
   0  -7   9        0.62        2.61      1.65 o 
   1  -7   9        3.09        1.33      1.74 o 
   2  -7   9       11.68       12.78      1.96 o 
   3  -7   9       12.77       10.27      1.94 o 
   4  -7   9       84.95       88.19     11.49 o 
   5  -7   9       40.86       49.61      8.01 o 
   6  -7   9       23.98       29.35      6.77 o 
   7  -7   9      103.98      104.51     15.58 o 
  -9  -6   9       87.21       57.57     12.37 o 
  -8  -6   9        0.04        1.53      1.97 o 
  -7  -6   9       23.29       16.68      4.14 o 
  -6  -6   9        4.46        4.96      1.51 o 
  -5  -6   9        2.87        3.66      0.92 o 
  -4  -6   9       89.78       89.77      4.04 o 
  -3  -6   9        5.50        4.86      1.63 o 
  -2  -6   9      145.62      136.03     19.99 o 
  -1  -6   9      266.96      270.46     14.04 o 
   0  -6   9      189.93      196.65      6.07 o 
   1  -6   9      169.47      182.24     11.52 o 
   2  -6   9       42.09       46.71      6.95 o 
   3  -6   9       21.96       25.63      3.60 o 
   4  -6   9      108.25      122.31     14.26 o 
   5  -6   9       69.88       73.65      9.23 o 
   6  -6   9       96.87      116.70     13.53 o 
   7  -6   9       19.69        9.22      4.17 o 
 -10  -5   9        0.04        4.17      2.15 o 
  -9  -5   9        9.98        2.89      2.58 o 
  -8  -5   9      216.17      195.76     13.35 o 
  -7  -5   9      413.51      399.50     16.91 o 
  -6  -5   9        4.87        4.11      1.08 o 
  -5  -5   9        7.77        8.85      1.41 o 
  -4  -5   9      895.48      886.26     19.69 o 
  -3  -5   9       13.65       15.80      3.15 o 
  -2  -5   9        3.85        7.61      2.32 o 
  -1  -5   9      668.74      688.53     18.67 o 
   0  -5   9        0.06        0.32      1.91 o 
   1  -5   9      352.45      354.62     13.23 o 
   2  -5   9       33.14       41.22      5.48 o 
   3  -5   9       27.98       28.09      3.78 o 
   4  -5   9        1.94        5.06      2.61 o 
   5  -5   9      138.72      147.65      8.32 o 
   6  -5   9       17.48       21.25      4.42 o 
   7  -5   9      258.73      312.42     52.34 o 
 -10  -4   9        0.15        2.62      2.19 o 
  -9  -4   9        6.78       11.11      3.02 o 
  -8  -4   9       18.40       17.21      3.73 o 
  -7  -4   9       11.33        8.87      2.28 o 
  -6  -4   9       20.46       25.75      4.20 o 
  -5  -4   9       25.52       26.79      3.78 o 
  -4  -4   9     1712.08     1769.79     64.34 o 
  -3  -4   9        2.34        2.67      0.58 o 
  -2  -4   9        0.06        1.68      1.39 o 
  -1  -4   9      210.61      206.31     15.84 o 
   0  -4   9       21.71       24.84      3.51 o 
   1  -4   9       43.81       58.01      7.20 o 
   2  -4   9      672.73      725.82     20.64 o 
   3  -4   9        0.11        1.13      1.53 o 
   4  -4   9        2.36        3.94      1.60 o 
   5  -4   9        8.58        6.95      2.52 o 
   6  -4   9        0.08        2.03      2.53 o 
   7  -4   9        0.03        6.96      7.03 o 
 -11  -3   9        0.02        1.33      1.70 o 
 -10  -3   9       65.02       55.71     12.68 o 
  -9  -3   9      235.70      255.13      8.32 o 
  -8  -3   9       55.18       49.94      5.93 o 
  -7  -3   9       80.01       98.68     13.21 o 
  -6  -3   9        9.20       10.03      2.44 o 
  -5  -3   9       12.38       15.70      2.26 o 
  -4  -3   9      345.48      381.55      6.74 o 
  -3  -3   9      146.06      142.11      4.97 o 
  -2  -3   9        7.55        7.37      1.77 o 
  -1  -3   9       58.77       63.35      9.08 o 
   0  -3   9       76.22       73.85      9.10 o 
   1  -3   9      879.93      965.35     24.93 o 
   3  -3   9       55.94       56.26      5.86 o 
   4  -3   9      166.28      181.33      9.96 o 
   5  -3   9       48.24       52.12     10.21 o 
   6  -3   9       17.14       16.82      4.82 o 
   7  -3   9        4.15        7.20      3.14 o 
 -11  -2   9        7.33        7.36      2.71 o 
 -10  -2   9       36.66       30.37      9.06 o 
  -9  -2   9      132.01      123.71     15.25 o 
  -8  -2   9      107.42      119.07     16.22 o 
  -7  -2   9      181.27      219.95     14.40 o 
  -6  -2   9       12.28       14.00      2.56 o 
  -5  -2   9      129.16      132.45      2.79 o 
  -4  -2   9        1.47        1.19      0.43 o 
  -3  -2   9      146.92      158.11      4.51 o 
  -2  -2   9      194.06      200.22      6.26 o 
  -1  -2   9       45.50       41.38      5.51 o 
   0  -2   9        6.04        2.53      1.53 o 
   1  -2   9      661.31      668.74     12.74 o 
   2  -2   9        1.07        1.43      0.87 o 
   3  -2   9        6.23        5.37      1.06 o 
   4  -2   9      143.17      158.22      8.34 o 
   5  -2   9        0.07       -0.50      4.12 o 
   6  -2   9       77.99       71.24     20.77 o 
   7  -2   9       22.08       14.79      7.23 o 
 -11  -1   9       24.17       22.25      6.06 o 
 -10  -1   9        8.20       11.33      3.80 o 
  -9  -1   9      161.22      161.83     19.43 o 
  -8  -1   9        8.11       12.32      2.88 o 
  -7  -1   9       61.20       73.05      9.60 o 
  -6  -1   9      163.31      178.15      6.92 o 
  -5  -1   9       25.36       27.33      3.05 o 
  -4  -1   9       11.48        9.72      1.32 o 
  -3  -1   9        0.93        1.54      0.54 o 
  -2  -1   9      152.86      165.79      6.39 o 
  -1  -1   9        4.50        3.29      0.73 o 
   0  -1   9       74.87       73.37      3.20 o 
   1  -1   9      116.75      105.38      2.90 o 
   2  -1   9        4.26        4.41      0.90 o 
   3  -1   9       28.60       32.31      3.96 o 
   4  -1   9       14.99       14.17      3.60 o 
   5  -1   9       39.00       39.06      3.56 o 
   6  -1   9        0.51        1.92      2.56 o 
   7  -1   9       26.09       25.22     12.09 o 
 -11   0   9      115.33       70.50     20.53 o 
 -10   0   9        0.03        0.33      2.38 o 
  -9   0   9      116.58      107.40     17.46 o 
  -8   0   9       45.59       42.36      5.83 o 
  -7   0   9      204.17      209.63     12.51 o 
  -6   0   9       19.15       15.04      2.97 o 
  -5   0   9       10.20       13.68      2.07 o 
  -4   0   9       29.25       36.62      3.16 o 
  -3   0   9       56.56       64.07      5.09 o 
  -2   0   9        9.64        9.66      1.63 o 
  -1   0   9        1.47        3.76      0.94 o 
   0   0   9       97.57      109.47      3.11 o 
   1   0   9       40.44       35.03      2.46 o 
   2   0   9      475.49      427.50     13.27 o 
   3   0   9       47.77       55.10     10.00 o 
   4   0   9       17.20       12.37      3.36 o 
   5   0   9       30.64       20.52      5.14 o 
   6   0   9        7.25        3.18      2.55 o 
   7   0   9       10.37       10.14      5.65 o 
 -11   1   9       21.10       20.43      5.63 o 
 -10   1   9       10.24       10.31      4.27 o 
  -9   1   9       25.85       20.44      5.52 o 
  -8   1   9       55.83       55.74      7.69 o 
  -7   1   9       33.52       38.19      6.25 o 
  -6   1   9      318.73      364.32     21.42 o 
  -5   1   9      469.98      499.82      7.23 o 
  -4   1   9       44.45       48.12      3.42 o 
  -3   1   9       69.08       78.92      6.61 o 
  -2   1   9       29.85       34.22      4.47 o 
  -1   1   9        2.89        1.94      0.89 o 
   0   1   9        6.72        9.14      1.79 o 
   1   1   9      160.15      189.98     15.18 o 
   2   1   9       74.12       56.92      9.00 o 
   3   1   9      168.27      155.20     15.38 o 
   4   1   9       79.25       75.42     12.15 o 
   5   1   9       18.84       21.34      4.55 o 
   6   1   9        2.64        6.92      4.66 o 
 -10   2   9       25.34       14.29      4.43 o 
  -9   2   9       45.73       45.59     11.31 o 
  -8   2   9      109.42      110.37     20.09 o 
  -7   2   9       62.36       69.30      9.82 o 
  -6   2   9      151.84      156.88     18.58 o 
  -5   2   9      155.60      153.42      8.73 o 
  -4   2   9      262.60      280.16      6.00 o 
  -3   2   9     2981.37     3177.16     27.96 o 
  -2   2   9      796.57      820.58     23.05 o 
  -1   2   9       69.26       73.87      3.88 o 
   0   2   9       85.18       84.83      4.14 o 
   1   2   9      601.40      620.27     16.93 o 
   2   2   9       10.97        8.01      2.19 o 
   3   2   9       46.75       51.37      9.42 o 
   4   2   9      245.08      265.60     13.02 o 
   5   2   9       26.56       25.59      5.76 o 
   6   2   9       24.03       23.23      4.19 o 
 -10   3   9        4.34        4.67      2.74 o 
  -9   3   9        0.99        3.23      1.91 o 
  -8   3   9        9.24        6.32      3.15 o 
  -7   3   9       85.90       87.39     15.46 o 
  -6   3   9        2.30        2.30      2.40 o 
  -5   3   9        2.65        2.63      1.15 o 
  -4   3   9       14.96       10.68      2.71 o 
  -3   3   9      138.07      142.03      4.85 o 
  -2   3   9       12.73       16.89      2.95 o 
  -1   3   9        0.32        1.89      1.10 o 
   0   3   9       33.23       34.82      8.22 o 
   1   3   9       49.38       58.39      8.64 o 
   2   3   9       49.23       38.41      6.70 o 
   3   3   9       16.87        8.50      3.77 o 
   4   3   9        8.14        7.21      2.62 o 
   5   3   9       13.05       14.18      5.83 o 
  -9   4   9       55.55       47.90     13.63 o 
  -8   4   9       27.41       17.26      5.30 o 
  -7   4   9       29.33       27.00      5.58 o 
  -6   4   9        2.40        3.05      1.61 o 
  -5   4   9       51.97       48.19      8.20 o 
  -4   4   9        0.29        1.75      0.81 o 
  -3   4   9       63.07       70.69      4.43 o 
  -2   4   9       92.28       94.56      4.49 o 
  -1   4   9      108.67      114.22      7.63 o 
   0   4   9        0.11        1.63      1.39 o 
   1   4   9       23.41       26.68      4.01 o 
   2   4   9       36.30       47.84     14.65 o 
   3   4   9       15.38       12.36      3.22 o 
   4   4   9        0.16        2.06      2.01 o 
  -9   5   9        7.42        7.80      3.97 o 
  -8   5   9        0.19        2.42      2.55 o 
  -7   5   9       48.06       47.18      8.89 o 
  -6   5   9       52.84       36.10      9.28 o 
  -5   5   9       33.19       32.63      6.82 o 
  -4   5   9        8.59        8.39      2.47 o 
  -3   5   9      167.56      195.02      6.80 o 
  -2   5   9       67.67       70.61     13.28 o 
  -1   5   9        7.75        5.96      2.27 o 
   0   5   9        5.22        4.67      2.58 o 
   1   5   9        0.38        0.90      1.82 o 
   2   5   9       10.23       10.82      2.94 o 
   3   5   9       77.15       58.96     13.62 o 
  -8   6   9       59.15       42.89     21.01 o 
  -7   6   9        5.11        5.01      3.42 o 
  -6   6   9       42.46       42.45     13.94 o 
  -5   6   9        1.67        2.53      1.37 o 
  -4   6   9      149.44      199.26      9.45 o 
  -3   6   9        2.83        4.50      1.57 o 
  -2   6   9       18.44       19.81      4.36 o 
  -1   6   9      160.09      179.79     11.52 o 
   0   6   9       33.16       27.75      8.61 o 
   1   6   9       91.11      111.90     17.90 o 
   2   6   9       13.39        7.67      3.11 o 
  -6   7   9        2.44        1.85      2.14 o 
  -5   7   9      118.28      147.61     25.98 o 
  -4   7   9        9.21        6.09      2.84 o 
  -3   7   9       60.12       42.38     14.08 o 
  -2   7   9       27.63       30.70      6.24 o 
  -1   7   9       72.63       79.85     13.59 o 
  -4 -11  10       55.87       50.38     17.73 o 
  -3 -11  10       36.15       30.07      8.65 o 
  -2 -11  10       35.60       27.71      7.98 o 
  -1 -11  10      164.03      198.67     18.44 o 
   0 -11  10        0.21        3.41      2.73 o 
   1 -11  10       49.88       45.47     11.28 o 
   2 -11  10       10.63        9.16      3.96 o 
  -6 -10  10       68.20       39.29     17.42 o 
  -5 -10  10       11.69        7.89      4.42 o 
  -4 -10  10       50.89       47.78      8.55 o 
  -3 -10  10        0.52        2.24      2.33 o 
  -2 -10  10       77.98       59.84     10.39 o 
  -1 -10  10        9.22       12.41      3.17 o 
   0 -10  10       10.93       13.04      3.02 o 
   1 -10  10      298.84      308.59     17.88 o 
   2 -10  10        7.00        6.62      2.75 o 
   3 -10  10        0.51        2.61      2.45 o 
   4 -10  10       23.54       18.67      5.39 o 
  -7  -9  10       19.45       15.63      9.11 o 
  -6  -9  10        1.22        3.24      3.56 o 
  -5  -9  10      127.80      120.27      9.83 o 
  -4  -9  10       27.47       15.93      6.47 o 
  -3  -9  10        2.15        2.38      1.94 o 
  -2  -9  10        8.20        9.86      3.31 o 
  -1  -9  10       22.46       22.31      4.44 o 
   0  -9  10       43.64       43.05      6.30 o 
   1  -9  10        5.58        6.23      1.75 o 
   2  -9  10        0.09        4.24      3.93 o 
   3  -9  10       23.66       22.47      4.84 o 
   4  -9  10       15.73       14.03      4.21 o 
   5  -9  10        0.38        2.98      2.10 o 
  -8  -8  10        1.76        5.88      3.21 o 
  -7  -8  10        8.35        3.81      3.10 o 
  -6  -8  10       33.59       36.34     19.44 o 
  -5  -8  10        2.62        8.32      7.27 o 
  -4  -8  10        3.86        3.21      1.73 o 
  -3  -8  10       45.99       38.89      7.86 o 
  -2  -8  10        0.33        2.86      2.25 o 
  -1  -8  10       14.32       15.71      3.82 o 
   0  -8  10       30.80       30.60      4.77 o 
   1  -8  10       43.69       50.20      8.11 o 
   2  -8  10       68.76       61.22      8.23 o 
   3  -8  10       69.69       59.93     11.04 o 
   4  -8  10       84.05       76.51     15.24 o 
   5  -8  10        1.77        2.93      2.09 o 
  -9  -7  10      155.93      127.83     26.81 o 
  -8  -7  10       92.10       81.38     15.44 o 
  -7  -7  10       18.78       13.02      2.93 o 
  -6  -7  10       30.37       27.52      7.98 o 
  -5  -7  10       45.38       42.86      8.22 o 
  -4  -7  10       30.07       30.95      3.84 o 
  -3  -7  10        9.52       10.08      2.33 o 
  -2  -7  10       36.13       41.28      6.39 o 
  -1  -7  10        7.44        8.13      2.83 o 
   0  -7  10      146.66      154.74     33.06 o 
   1  -7  10       17.69       18.14      3.07 o 
   2  -7  10       34.77       46.77      5.75 o 
   3  -7  10      118.97      127.54     14.43 o 
   4  -7  10       60.09       58.56      8.64 o 
   5  -7  10      146.75      174.24     16.76 o 
   6  -7  10       78.58       96.04     13.51 o 
  -9  -6  10        4.52        2.70      2.05 o 
  -8  -6  10      148.31      137.47     11.13 o 
  -7  -6  10       77.65       67.07      9.07 o 
  -6  -6  10      293.58      305.23     15.77 o 
  -5  -6  10        7.65        5.38      1.25 o 
  -4  -6  10      154.50      162.84      7.70 o 
  -3  -6  10       61.27       66.16      8.79 o 
  -2  -6  10      407.09      414.45     16.10 o 
  -1  -6  10       27.00       32.63      5.01 o 
   0  -6  10      961.67      999.62     31.27 o 
   1  -6  10      169.97      182.07     23.38 o 
   2  -6  10       14.46       19.75      5.14 o 
   3  -6  10       86.76       86.07     10.32 o 
   4  -6  10       78.17       70.65      9.00 o 
   5  -6  10       11.93        9.18      2.69 o 
   6  -6  10        9.34       14.42      5.13 o 
 -10  -5  10        5.71        6.68      2.31 o 
  -9  -5  10        7.03        6.27      2.17 o 
  -8  -5  10        2.32        2.70      3.36 o 
  -7  -5  10       28.55       30.63      7.52 o 
  -6  -5  10        2.28        2.51      1.34 o 
  -5  -5  10      110.57       97.69      5.42 o 
  -4  -5  10      188.41      167.38     23.29 o 
  -3  -5  10      101.11      111.56     13.70 o 
  -2  -5  10      139.06      138.30     15.75 o 
  -1  -5  10      867.65      964.64     20.84 o 
   0  -5  10      970.85     1022.75     16.88 o 
   1  -5  10     1401.25     1472.33     42.45 o 
   2  -5  10       25.37       27.60      3.83 o 
   3  -5  10        7.81       10.42      2.87 o 
   4  -5  10       78.08       94.29     11.65 o 
   5  -5  10       80.20       92.39     26.36 o 
   6  -5  10       73.62       78.90     18.83 o 
 -10  -4  10        0.45        2.28      2.27 o 
  -9  -4  10       70.28       52.52     12.71 o 
  -8  -4  10       27.58       27.38      5.27 o 
  -7  -4  10        5.22        5.65      1.77 o 
  -6  -4  10       71.24       69.36      8.86 o 
  -5  -4  10      238.67      252.14      6.97 o 
  -4  -4  10       22.64       21.31      3.05 o 
  -3  -4  10       57.56       57.38      7.02 o 
  -2  -4  10       35.88       42.85      5.36 o 
  -1  -4  10       75.96       83.34     10.48 o 
   0  -4  10       10.09        9.17      1.95 o 
   1  -4  10      167.72      193.27     19.83 o 
   2  -4  10        8.35        8.22      1.86 o 
   3  -4  10       10.25        8.86      2.36 o 
   4  -4  10        2.39        4.20      2.58 o 
   5  -4  10       73.84       80.18     16.83 o 
   6  -4  10      122.22      123.80     27.36 o 
 -10  -3  10        3.51        3.07      2.24 o 
  -9  -3  10       20.84       18.48      4.63 o 
  -8  -3  10       18.87       15.59      4.19 o 
  -7  -3  10       38.55       33.03      5.96 o 
  -6  -3  10        1.04        1.58      1.46 o 
  -5  -3  10       42.20       41.97      3.69 o 
  -4  -3  10      362.81      395.51      6.31 o 
  -3  -3  10       50.88       34.80      9.02 o 
  -2  -3  10       66.95       66.87      4.96 o 
  -1  -3  10       17.39       17.93      3.24 o 
   0  -3  10        0.07        2.73      1.62 o 
   1  -3  10       11.18        8.56      2.08 o 
   2  -3  10      139.13      134.45      6.19 o 
   3  -3  10      305.38      325.62     13.03 o 
   4  -3  10       32.20       48.21      7.70 o 
   5  -3  10        1.55        1.96      2.11 o 
   6  -3  10       26.70       24.76      4.84 o 
 -10  -2  10        1.72        2.75      1.82 o 
  -9  -2  10        5.58        7.95      3.18 o 
  -8  -2  10       11.16       12.74      2.71 o 
  -7  -2  10       18.51       14.29      3.34 o 
  -6  -2  10       78.10       91.54     12.07 o 
  -5  -2  10       50.98       50.90      2.41 o 
  -4  -2  10        5.20        3.20      1.10 o 
  -3  -2  10      148.88       86.27     45.14 o 
  -2  -2  10       10.91       10.81      0.77 o 
  -1  -2  10       29.82       35.95      4.40 o 
   0  -2  10       88.37       85.83     12.85 o 
   1  -2  10       11.98       15.89      3.52 o 
   2  -2  10        9.00       10.24      1.90 o 
   3  -2  10        3.30        2.99      2.35 o 
   4  -2  10        4.72        6.63      3.16 o 
   5  -2  10       27.68       33.08      6.44 o 
   6  -2  10       21.98       20.13      6.76 o 
 -10  -1  10        0.05        2.91      1.86 o 
  -9  -1  10        0.82        4.13      2.03 o 
  -8  -1  10      371.14      381.75     13.67 o 
  -7  -1  10       13.55        9.18      2.18 o 
  -6  -1  10        0.49        0.24      2.32 o 
  -5  -1  10       17.42       12.88      1.84 o 
  -4  -1  10      136.88      132.35      4.50 o 
  -3  -1  10       48.97       57.97      5.31 o 
  -2  -1  10        1.05        1.99      0.70 o 
  -1  -1  10       79.38       85.06      2.30 o 
   0  -1  10       29.43       39.78      3.38 o 
   1  -1  10      156.28      146.49      3.91 o 
   2  -1  10        0.03        0.77      1.61 o 
   3  -1  10        0.17        3.87      2.09 o 
   4  -1  10        1.27        0.90      2.39 o 
   5  -1  10      154.42      154.50     34.28 o 
   6  -1  10      102.90      111.42     17.68 o 
 -10   0  10        7.33       11.12      2.92 o 
  -9   0  10       12.44       22.66      5.46 o 
  -8   0  10       50.90       51.92      7.87 o 
  -7   0  10        6.08        8.45      2.94 o 
  -6   0  10       97.91      104.94     17.67 o 
  -5   0  10     1324.94     1463.08     41.86 o 
  -4   0  10      392.43      420.78      6.66 o 
  -3   0  10      130.54      132.54      3.38 o 
  -2   0  10        3.59        3.60      1.04 o 
  -1   0  10      113.07      117.76      3.73 o 
   0   0  10      334.37      313.38      8.15 o 
   1   0  10      209.27      204.44      6.62 o 
   2   0  10        0.25        1.64      1.22 o 
   3   0  10       23.20       27.71      6.26 o 
   4   0  10        3.64        5.18      3.12 o 
   5   0  10       55.90       45.82     15.57 o 
   6   0  10       24.76       25.54      7.86 o 
 -10   1  10       77.28       68.42     14.26 o 
  -9   1  10       19.28       16.63      5.20 o 
  -8   1  10        9.82        7.96      3.01 o 
  -7   1  10        0.83        3.57      1.87 o 
  -6   1  10       82.52       85.69     11.86 o 
  -5   1  10      630.95      667.33     30.78 o 
  -4   1  10       60.44       63.49      3.43 o 
  -3   1  10       71.22       74.55      3.65 o 
  -2   1  10      213.87      221.78     13.23 o 
  -1   1  10        3.09        5.43      1.22 o 
   0   1  10      181.71      163.60      9.61 o 
   1   1  10       68.16       89.88      4.71 o 
   2   1  10      262.04      251.79     16.11 o 
   3   1  10       69.60       50.26     10.34 o 
   4   1  10      105.00      106.33     18.32 o 
   5   1  10       21.88       15.56      4.53 o 
 -10   2  10        4.43        3.17      2.69 o 
  -9   2  10       33.40       18.23      5.15 o 
  -8   2  10       17.23       23.55      5.29 o 
  -7   2  10       21.09       23.24      4.24 o 
  -6   2  10        1.87        3.10      2.25 o 
  -5   2  10      108.35       98.89     14.35 o 
  -4   2  10       21.50       23.24      3.44 o 
  -3   2  10      187.10      186.01      5.23 o 
  -2   2  10      506.14      526.55     11.53 o 
  -1   2  10      111.25      122.46      5.64 o 
   0   2  10      219.43      206.92     12.30 o 
   1   2  10      358.18      417.51     13.82 o 
   2   2  10        7.23       11.15      2.30 o 
   3   2  10       24.61       21.58      3.82 o 
   4   2  10       34.20       35.79     12.55 o 
   5   2  10       19.24       15.34      7.54 o 
  -9   3  10       53.82       38.23     10.16 o 
  -8   3  10       93.00       83.62     16.41 o 
  -7   3  10      119.25      108.09     22.59 o 
  -6   3  10       21.01       17.38      4.89 o 
  -5   3  10        0.43        2.86      2.06 o 
  -4   3  10       25.63       29.01      4.26 o 
  -3   3  10      133.82      126.38      4.09 o 
  -2   3  10       83.40       85.20      3.76 o 
  -1   3  10       11.24       11.85      2.68 o 
   0   3  10       17.92       19.97      3.33 o 
   1   3  10       85.37       86.02      8.86 o 
   2   3  10        9.47        7.38      2.60 o 
   3   3  10       15.45       13.29      4.40 o 
   4   3  10       18.08        8.81      3.90 o 
  -9   4  10        4.82        6.71      3.07 o 
  -8   4  10        6.20        8.18      3.86 o 
  -7   4  10      182.66      213.22     15.05 o 
  -6   4  10        1.45        4.05      2.26 o 
  -5   4  10       10.50        7.50      3.19 o 
  -4   4  10       45.90       62.07      6.26 o 
  -3   4  10        0.42        1.28      1.07 o 
  -2   4  10      127.65      146.93      5.76 o 
  -1   4  10        0.00        3.19      1.98 o 
   0   4  10       18.70       23.23      7.16 o 
   1   4  10       44.21       50.16      9.38 o 
   2   4  10        3.02        3.74      2.13 o 
   3   4  10       54.80       39.09     10.71 o 
  -8   5  10        1.33        2.90      2.20 o 
  -7   5  10        2.79        1.79      1.91 o 
  -6   5  10       22.38       14.82      4.29 o 
  -5   5  10       43.40       38.37      9.18 o 
  -4   5  10        0.18        1.66      1.38 o 
  -3   5  10       25.55       25.69      7.46 o 
  -2   5  10        0.00        1.10      1.64 o 
  -1   5  10       43.99       41.60      9.24 o 
   0   5  10       78.52       68.91     20.32 o 
   1   5  10       11.94       13.28      4.01 o 
   2   5  10      100.93      110.04     17.91 o 
  -6   6  10       95.54      106.71     13.35 o 
  -5   6  10      105.53      128.84     14.66 o 
  -4   6  10       36.83       48.69     15.47 o 
  -3   6  10      245.68      304.76     23.28 o 
  -2   6  10       29.66       25.56      9.11 o 
  -1   6  10        1.20        0.20      2.01 o 
   0   6  10        0.39        2.65      1.55 o 
  -3 -11  11       23.44       23.29      8.13 o 
  -2 -11  11        5.51        4.75      3.41 o 
  -1 -11  11      133.43      100.43     24.19 o 
   0 -11  11        3.96        4.17      2.79 o 
  -5 -10  11       49.03       31.04      8.00 o 
  -4 -10  11       11.58        9.91      6.13 o 
  -3 -10  11        0.04        4.15      2.66 o 
  -2 -10  11       32.28       38.52      5.68 o 
  -1 -10  11      186.79      180.50     25.38 o 
   0 -10  11       36.58       27.65      6.12 o 
   1 -10  11       34.29       34.49      7.64 o 
   2 -10  11       11.95       12.83      3.73 o 
   3 -10  11       65.42       46.39     10.04 o 
  -6  -9  11       94.61       63.96     29.71 o 
  -5  -9  11       27.23       16.71      5.88 o 
  -4  -9  11       68.07       69.01     14.18 o 
  -3  -9  11       21.56       22.58      4.36 o 
  -2  -9  11       71.21       74.71      9.09 o 
  -1  -9  11        2.76        4.39      2.11 o 
   0  -9  11       24.15       26.68      4.74 o 
   1  -9  11       63.75       69.85     11.15 o 
   2  -9  11        1.86        4.72      2.53 o 
   3  -9  11        1.71        3.62      2.28 o 
   4  -9  11       54.34       48.63     11.25 o 
  -7  -8  11        1.13        4.25      3.52 o 
  -6  -8  11        0.86       -1.00      4.58 o 
  -5  -8  11       63.95       48.04     11.58 o 
  -4  -8  11      156.24      164.80     24.28 o 
  -3  -8  11      104.33      107.75     11.09 o 
  -2  -8  11      156.17      142.02     21.04 o 
  -1  -8  11        8.97        6.96      5.52 o 
   0  -8  11      113.63      114.95     15.23 o 
   1  -8  11       18.66       16.78      4.41 o 
   2  -8  11        0.15        3.34      1.83 o 
   3  -8  11        9.78        9.53      3.08 o 
   4  -8  11       29.97       30.61      6.23 o 
  -8  -7  11        0.01        4.23      2.97 o 
  -7  -7  11       17.15        9.41      5.55 o 
  -6  -7  11        5.30        2.78      4.37 o 
  -5  -7  11        5.63        7.75      3.10 o 
  -4  -7  11        0.00        2.99      1.92 o 
  -3  -7  11        4.54        4.91      3.56 o 
  -2  -7  11        0.03        2.72      1.77 o 
  -1  -7  11      485.67      523.77     19.46 o 
   0  -7  11       29.72       31.09      6.55 o 
   1  -7  11        8.55       13.68      2.71 o 
   2  -7  11       37.58       38.04      5.93 o 
   3  -7  11        0.09        1.62      1.94 o 
   4  -7  11       55.39       54.13      9.00 o 
   5  -7  11       99.61      104.69     15.59 o 
  -9  -6  11       52.38       31.75     15.70 o 
  -8  -6  11       44.70       51.37     18.44 o 
  -7  -6  11       31.87       34.42      8.21 o 
  -6  -6  11        2.56        2.24      3.85 o 
  -5  -6  11       24.71       18.08      3.76 o 
  -4  -6  11        0.01       -0.28      1.75 o 
  -3  -6  11      205.56      208.47     12.81 o 
  -2  -6  11      343.64      363.21     14.62 o 
  -1  -6  11       32.19       34.75      6.42 o 
   0  -6  11      249.91      269.90     15.73 o 
   1  -6  11      256.19      275.87     19.70 o 
   2  -6  11        0.87        5.13      3.01 o 
   3  -6  11       10.34       12.42      3.41 o 
   4  -6  11      121.98      153.02     12.44 o 
   5  -6  11       91.22      101.21     21.70 o 
  -9  -5  11        1.78        6.95      3.83 o 
  -8  -5  11       17.80       19.65      8.20 o 
  -7  -5  11       50.81       56.73     16.01 o 
  -6  -5  11      466.89      465.60     28.10 o 
  -5  -5  11       26.03       19.26      3.66 o 
  -4  -5  11        8.67        8.92      3.16 o 
  -3  -5  11       53.21       46.35      7.59 o 
  -2  -5  11      161.17      161.83     20.06 o 
  -1  -5  11      219.87      225.48     15.05 o 
   0  -5  11     1009.18     1028.98     27.36 o 
   1  -5  11      238.93      253.90     12.90 o 
   2  -5  11       66.87       66.44      9.41 o 
   3  -5  11        1.17        3.39      1.90 o 
   4  -5  11        7.24        8.45      3.03 o 
   5  -5  11        0.10        2.35      3.32 o 
   6  -5  11        0.83        3.16      4.93 o 
 -10  -4  11       31.28       24.09      7.33 o 
  -9  -4  11        5.51        3.52      1.81 o 
  -8  -4  11       33.75       35.03      5.90 o 
  -7  -4  11      145.33      154.98      8.44 o 
  -6  -4  11       24.96       20.19      6.48 o 
  -5  -4  11       63.89       73.51     22.53 o 
  -4  -4  11        9.23        7.26      2.29 o 
  -3  -4  11        6.64        5.38      1.56 o 
  -2  -4  11        7.92        8.83      2.35 o 
  -1  -4  11       10.39        9.51      2.61 o 
   0  -4  11       55.14       53.70      8.35 o 
   1  -4  11      145.21      150.48      9.81 o 
   2  -4  11        0.09        2.67      1.58 o 
   3  -4  11      138.48      155.94      9.28 o 
   4  -4  11        1.53        2.99      1.95 o 
   5  -4  11        2.65        2.41      4.34 o 
   6  -4  11       81.79       63.19     23.25 o 
 -10  -3  11        7.26        3.84      1.92 o 
  -9  -3  11        4.84        3.03      1.80 o 
  -8  -3  11       60.48       49.49      9.05 o 
  -7  -3  11        0.79        1.68      1.82 o 
  -6  -3  11       24.32       26.51      7.72 o 
  -5  -3  11      195.35      207.79      8.49 o 
  -4  -3  11       14.54       15.90      3.43 o 
  -3  -3  11        8.22        8.14      2.37 o 
  -2  -3  11       49.02       53.01      7.83 o 
  -1  -3  11        4.02        6.71      1.81 o 
   0  -3  11       32.19       38.38      6.30 o 
   1  -3  11       18.28       19.70      4.59 o 
   2  -3  11        2.61        2.92      1.19 o 
   3  -3  11      196.45      213.83     34.93 o 
   4  -3  11      135.28      141.20     26.28 o 
   5  -3  11       46.90       45.20     12.48 o 
   6  -3  11      138.43      125.65     39.15 o 
 -10  -2  11        3.66        3.18      1.77 o 
  -9  -2  11       27.53       18.52      5.47 o 
  -8  -2  11       73.88       59.64      9.99 o 
  -7  -2  11       16.02       14.82      3.90 o 
  -6  -2  11      231.28      265.90     13.54 o 
  -5  -2  11        7.86        4.60      3.45 o 
  -4  -2  11       54.83       55.48      5.81 o 
  -3  -2  11      134.22      143.29      5.23 o 
  -2  -2  11        4.94        5.78      1.28 o 
  -1  -2  11       62.57       60.94      9.03 o 
   0  -2  11       33.39       27.68      5.06 o 
   1  -2  11       18.79       16.43      4.46 o 
   2  -2  11        0.55        3.56      2.39 o 
   3  -2  11        0.03        1.13      1.87 o 
   4  -2  11        7.21        9.24      3.86 o 
   5  -2  11       62.93       63.34     16.32 o 
 -10  -1  11        1.52        3.80      2.24 o 
  -9  -1  11       71.17       42.36     10.38 o 
  -8  -1  11       10.35       15.22      3.41 o 
  -7  -1  11      498.64      532.91     18.87 o 
  -6  -1  11       97.70       85.83     12.30 o 
  -5  -1  11        5.31       14.23      3.90 o 
  -4  -1  11      129.57      147.69      5.59 o 
  -3  -1  11       50.86       53.03      2.42 o 
  -2  -1  11       11.57        8.09      1.88 o 
  -1  -1  11        9.33        7.80      2.25 o 
   0  -1  11      392.03      371.87     14.86 o 
   1  -1  11       60.14       60.34     17.05 o 
   2  -1  11      148.78      154.52     18.93 o 
   3  -1  11        2.49        7.38      3.28 o 
   4  -1  11       42.72       41.55     12.01 o 
   5  -1  11        8.45        6.78      3.87 o 
 -10   0  11        7.54        5.31      3.23 o 
  -9   0  11        0.91        2.23      1.78 o 
  -8   0  11        0.18       -0.05      2.16 o 
  -7   0  11       64.04       46.07     11.16 o 
  -6   0  11        5.50        2.70      2.20 o 
  -5   0  11      357.65      402.17     16.19 o 
  -4   0  11      108.45      132.89      5.81 o 
  -3   0  11       21.07       24.04      3.38 o 
  -2   0  11        0.40        1.85      0.88 o 
  -1   0  11       67.06       77.93      4.58 o 
   0   0  11       86.61       70.04     14.52 o 
   1   0  11        2.71       -0.70      2.69 o 
   2   0  11        8.70        9.00      3.86 o 
   3   0  11       96.48       74.05     19.18 o 
   4   0  11        6.47       11.86      3.52 o 
   5   0  11       24.41       29.95     10.26 o 
 -10   1  11       29.09       25.30      7.86 o 
  -9   1  11        3.36        4.76      3.08 o 
  -8   1  11        4.97        3.26      2.39 o 
  -7   1  11        0.02        2.86      1.74 o 
  -6   1  11        0.08        1.11      2.00 o 
  -5   1  11      522.33      549.98     16.18 o 
  -4   1  11      336.47      351.92     11.16 o 
  -3   1  11        0.04        1.90      1.20 o 
  -2   1  11       13.85       16.52      2.68 o 
  -1   1  11      404.95      417.33     15.87 o 
   0   1  11       28.02       33.08      7.34 o 
   1   1  11      118.02       89.36     18.68 o 
   2   1  11      334.30      282.29     43.11 o 
   3   1  11      168.64      158.98     14.56 o 
   4   1  11        0.70        1.87      2.15 o 
  -9   2  11       11.09        9.62      2.77 o 
  -8   2  11        8.05        4.56      3.24 o 
  -7   2  11       51.42       51.95     12.68 o 
  -6   2  11        3.29        4.76      2.23 o 
  -5   2  11      134.65      133.03      6.12 o 
  -4   2  11       30.65       32.78      5.40 o 
  -3   2  11      150.01      167.27      5.09 o 
  -2   2  11       36.12       43.36      8.25 o 
  -1   2  11      145.33      167.25     11.95 o 
   0   2  11      100.50      100.16      5.81 o 
   1   2  11        6.45       11.38      4.50 o 
   2   2  11       90.50       70.89     21.02 o 
   3   2  11       59.40       55.16     15.93 o 
  -9   3  11       99.54       98.68     19.63 o 
  -8   3  11        7.23        6.72      2.44 o 
  -7   3  11       15.48       16.65      4.68 o 
  -6   3  11        0.11        1.87      1.35 o 
  -5   3  11       38.27       17.90      7.44 o 
  -4   3  11        6.47        5.65      1.38 o 
  -3   3  11        5.25        9.45      2.51 o 
  -2   3  11        1.75        2.08      1.37 o 
  -1   3  11        4.89        4.72      2.32 o 
   0   3  11      131.70      168.32     12.88 o 
   1   3  11        3.99        3.45      1.92 o 
   2   3  11        5.22        8.40      3.67 o 
   3   3  11       50.50       44.07     17.53 o 
  -8   4  11        1.50        2.95      1.96 o 
  -7   4  11       10.04        7.73      2.52 o 
  -6   4  11       14.57       17.38      4.82 o 
  -5   4  11       51.48       54.86     10.18 o 
  -4   4  11        1.91        1.23      2.54 o 
  -3   4  11      132.99      131.78     14.57 o 
  -2   4  11       14.73       15.72      3.78 o 
  -1   4  11       94.69      120.69      9.67 o 
   0   4  11       86.90       89.53     16.05 o 
   1   4  11        1.46        2.54      2.19 o 
  -6   5  11      167.61      197.73     23.88 o 
  -5   5  11       17.10       18.39      4.93 o 
  -4   5  11        0.01        0.76      2.54 o 
  -3   5  11       42.00       31.66     10.61 o 
  -2   5  11        7.95       10.24      3.51 o 
  -1   5  11        4.25        2.96      2.55 o 
   0   5  11        4.15        4.22      2.79 o 
  -4 -10  12        2.46        4.88      2.37 o 
  -3 -10  12       19.69       18.13      4.92 o 
  -2 -10  12       13.75       12.60      3.67 o 
  -1 -10  12       21.91        8.77      3.81 o 
   0 -10  12       17.03       12.69      3.76 o 
   1 -10  12       11.18        5.54      4.84 o 
  -6  -9  12       42.32       21.56     17.29 o 
  -5  -9  12        2.65        4.14      3.43 o 
  -4  -9  12       49.74       50.92     11.70 o 
  -3  -9  12       48.54       50.82      6.20 o 
  -2  -9  12       34.12       28.90      6.14 o 
  -1  -9  12        0.19        3.48      3.49 o 
   0  -9  12        4.19        6.02      2.82 o 
   1  -9  12        7.55       10.59      3.24 o 
   2  -9  12       22.89       15.60      3.96 o 
   3  -9  12       78.57       74.51     19.18 o 
  -7  -8  12        9.70        8.04      5.01 o 
  -5  -8  12        1.50        6.21      3.40 o 
  -4  -8  12        0.16        3.58      2.01 o 
  -3  -8  12       17.72       14.88      4.61 o 
  -2  -8  12       93.29       81.81     15.67 o 
  -1  -8  12        9.26        4.02      2.57 o 
   0  -8  12        9.10        6.34      2.43 o 
   1  -8  12       15.32       13.59      3.94 o 
   2  -8  12       11.10        9.12      2.26 o 
   3  -8  12        0.51        4.23      2.89 o 
  -8  -7  12       71.22       44.72     15.81 o 
  -7  -7  12        2.21        6.05      6.08 o 
  -6  -7  12        6.95        8.22      5.43 o 
  -5  -7  12        1.09        4.08      4.35 o 
  -4  -7  12      125.57      114.26     14.65 o 
  -3  -7  12      118.81      131.82     15.21 o 
  -2  -7  12     1409.61     1580.96     43.97 o 
  -1  -7  12        2.97        4.64      2.20 o 
   0  -7  12       98.78       83.21     16.24 o 
   1  -7  12      153.52      131.74     24.31 o 
   2  -7  12       20.77       15.69      3.85 o 
   3  -7  12      210.62      215.07     20.60 o 
   4  -7  12       12.88        9.10      7.23 o 
  -8  -6  12       22.16       11.76      7.74 o 
  -7  -6  12        4.11        1.60      3.47 o 
  -6  -6  12       23.65       28.43     13.08 o 
  -5  -6  12       19.50       16.74      7.88 o 
  -4  -6  12       76.02       63.26     12.47 o 
  -3  -6  12       41.10       44.18      5.70 o 
  -2  -6  12       15.03       13.83      3.18 o 
  -1  -6  12     1074.73     1207.50     19.51 o 
   0  -6  12      256.94      255.20     10.34 o 
   1  -6  12       37.35       37.09      5.60 o 
   2  -6  12      113.49      117.88     15.88 o 
   3  -6  12      125.38      100.31     16.11 o 
   4  -6  12        2.03        1.87      3.74 o 
  -9  -5  12        8.97        7.88      3.78 o 
  -8  -5  12        0.31        2.20      3.00 o 
  -7  -5  12      177.87      184.93     24.37 o 
  -6  -5  12      137.31      106.57     24.90 o 
  -5  -5  12       37.87       34.68     10.50 o 
  -4  -5  12       11.27       12.37      3.36 o 
  -3  -5  12        0.66        1.77      1.22 o 
  -2  -5  12      103.21       96.90     14.28 o 
  -1  -5  12        4.61        5.53      2.44 o 
   0  -5  12        9.91        8.80      2.54 o 
   1  -5  12        0.99        0.62      1.86 o 
   2  -5  12        3.76        8.05      2.98 o 
   3  -5  12        0.17        2.48      1.29 o 
   4  -5  12       29.13       25.53      7.34 o 
   5  -5  12        1.87        6.45      3.20 o 
  -9  -4  12       26.19       18.78     10.57 o 
  -8  -4  12       21.35       13.34      5.19 o 
  -7  -4  12        3.84       11.25      6.01 o 
  -6  -4  12       44.17       59.48     15.00 o 
  -5  -4  12       14.36       14.96      4.04 o 
  -4  -4  12        4.23        3.38      2.22 o 
  -3  -4  12       40.35       35.80      6.04 o 
  -2  -4  12       10.57        9.58      2.52 o 
  -1  -4  12       42.37       45.40      9.90 o 
   0  -4  12      181.22      176.30     20.94 o 
   1  -4  12       22.90       24.41      5.20 o 
   2  -4  12       33.94       35.63      7.69 o 
   3  -4  12        2.34        3.64      3.50 o 
   4  -4  12        0.11       -0.24      3.80 o 
   5  -4  12       30.67       25.89      9.02 o 
  -9  -3  12      146.02      109.41     41.91 o 
  -8  -3  12       13.68        8.35      5.32 o 
  -7  -3  12       26.54       25.58      8.10 o 
  -6  -3  12       31.69       33.12      8.23 o 
  -5  -3  12        1.77        6.40      3.40 o 
  -4  -3  12       32.95       31.35      5.82 o 
  -3  -3  12        2.00        2.17      1.71 o 
  -2  -3  12       18.40       14.13      2.86 o 
  -1  -3  12      245.30      250.46     12.58 o 
   0  -3  12       72.66       79.82     15.57 o 
   1  -3  12        3.40        6.00      2.06 o 
   2  -3  12       37.61       47.34     11.57 o 
   3  -3  12        0.04        1.34      2.18 o 
   4  -3  12       21.92       18.21      5.25 o 
   5  -3  12        3.57        8.40      4.50 o 
  -9  -2  12       32.96       21.93     10.48 o 
  -8  -2  12       32.38       24.13     11.10 o 
  -7  -2  12      262.21      246.67     51.39 o 
  -6  -2  12      129.46      124.39     29.32 o 
  -5  -2  12       56.98       51.32     12.64 o 
  -4  -2  12       26.07       20.87      4.80 o 
  -3  -2  12       99.34       93.00      6.98 o 
  -2  -2  12      243.83      230.09     12.19 o 
  -1  -2  12      117.07      104.39      6.13 o 
   0  -2  12        2.30        2.95      1.82 o 
   1  -2  12       76.29       82.88     15.25 o 
   2  -2  12       43.06       56.60     12.91 o 
   3  -2  12      191.15      232.18     18.75 o 
   4  -2  12       94.59       92.13     25.39 o 
  -9  -1  12        1.41        0.91      2.06 o 
  -8  -1  12       26.02       16.73      5.08 o 
  -7  -1  12      492.14      475.94     18.96 o 
  -6  -1  12      362.28      397.64     19.91 o 
  -5  -1  12        9.40        7.41      3.36 o 
  -4  -1  12       31.76       20.67      3.83 o 
  -3  -1  12      179.42      166.80      8.99 o 
  -2  -1  12       13.23        9.40      2.24 o 
  -1  -1  12       42.99       30.65      7.19 o 
   0  -1  12       21.91       22.98      5.93 o 
   1  -1  12       31.68       33.41      6.83 o 
   2  -1  12       34.12       43.12     12.17 o 
   3  -1  12        0.09        0.63      2.78 o 
   4  -1  12       29.01       25.42     10.45 o 
  -9   0  12        0.34        1.91      2.41 o 
  -8   0  12       11.03        7.42      2.29 o 
  -7   0  12      295.99      321.54     15.34 o 
  -6   0  12        0.74        1.24      1.34 o 
  -5   0  12      324.45      341.75     50.83 o 
  -4   0  12        3.30        3.25      2.54 o 
  -3   0  12       10.35       10.23      2.69 o 
  -2   0  12        1.74        2.83      1.37 o 
  -1   0  12        1.04        2.43      3.03 o 
   0   0  12        7.42        4.83      2.46 o 
   1   0  12      145.94      133.92     18.78 o 
   2   0  12       87.84       65.08     21.91 o 
   3   0  12      148.87      193.46     20.27 o 
   4   0  12       39.30       32.94      8.35 o 
  -9   1  12       31.75       20.73      7.80 o 
  -8   1  12       68.27       51.93     13.56 o 
  -7   1  12       20.57       15.13      5.25 o 
  -6   1  12        0.02        1.90      1.76 o 
  -5   1  12      219.21      268.07     11.76 o 
  -4   1  12        3.08        1.94      2.23 o 
  -3   1  12        1.13        0.62      1.36 o 
  -2   1  12        0.39        0.39      1.92 o 
  -1   1  12       22.28       23.16      6.07 o 
   0   1  12       17.38       13.40      3.88 o 
   1   1  12       45.33       30.52      8.30 o 
   2   1  12       85.90       78.90     27.97 o 
   3   1  12       60.03       50.58     21.06 o 
  -8   2  12       17.07       12.66      5.12 o 
  -7   2  12        0.11        2.26      2.45 o 
  -6   2  12        3.32        5.26      3.10 o 
  -5   2  12       84.51       93.47      7.38 o 
  -4   2  12      118.38      124.88      9.78 o 
  -3   2  12       11.88       13.74      3.71 o 
  -2   2  12       83.78       90.87     15.11 o 
  -1   2  12        0.10        5.48      4.33 o 
   0   2  12        5.39        4.28      3.79 o 
   1   2  12        9.96        9.85      5.45 o 
   2   2  12        4.09        6.28      4.18 o 
  -7   3  12       55.27       39.80     13.82 o 
  -6   3  12       23.03       19.71      5.87 o 
  -5   3  12       10.15       11.09      3.03 o 
  -4   3  12        1.08        3.07      2.86 o 
  -3   3  12        5.67        6.21      3.12 o 
  -2   3  12       60.43       53.50     17.17 o 
  -1   3  12       46.61       44.07     13.09 o 
   0   3  12        9.98        9.87      6.16 o 
   1   3  12       14.20        8.90      3.69 o 
  -6   4  12       55.58       52.71     15.79 o 
  -5   4  12        0.91        0.81      1.34 o 
  -4   4  12       51.52       50.03     14.09 o 
  -3   4  12       20.96       23.96      8.29 o 
  -2   4  12       40.64       27.52      7.98 o 
  -1   4  12        0.20        1.32      3.46 o 
  -5  -9  13        6.62        5.46      5.27 o 
  -4  -9  13      126.53      130.66     46.11 o 
  -3  -9  13        7.47        4.55      1.80 o 
  -2  -9  13        4.37        7.61      2.67 o 
  -1  -9  13        2.47        3.64      2.68 o 
   0  -9  13        4.02        5.01      2.53 o 
   1  -9  13       18.76       14.57      4.41 o 
  -6  -8  13       20.46        8.89      6.63 o 
  -5  -8  13        9.65        6.90      6.30 o 
  -4  -8  13       20.71       16.92      3.46 o 
  -3  -8  13      277.40      298.07     23.30 o 
  -2  -8  13       16.01       12.39      4.50 o 
  -1  -8  13        4.52        4.63      2.08 o 
   0  -8  13        0.05        2.86      2.41 o 
   1  -8  13       69.26       56.70     12.00 o 
   2  -8  13        1.20        4.67      2.56 o 
  -7  -7  13        0.19        3.05      4.06 o 
  -6  -7  13        8.77       15.46      4.84 o 
  -5  -7  13        5.80        6.09      4.66 o 
  -4  -7  13       13.67       12.25      2.94 o 
  -3  -7  13       16.45       11.59      3.35 o 
  -2  -7  13      482.07      466.60     21.68 o 
  -1  -7  13        0.13        2.08      3.08 o 
   0  -7  13       80.21       61.74     13.56 o 
   1  -7  13       23.99       16.63      5.27 o 
   2  -7  13      117.67       81.72     21.34 o 
   3  -7  13       41.87       28.86      7.33 o 
  -8  -6  13        9.72        5.28      4.93 o 
  -7  -6  13        7.36        5.62      5.37 o 
  -6  -6  13        0.14        7.19      4.61 o 
  -5  -6  13       37.94       34.19     13.09 o 
  -4  -6  13        2.54       -0.96      4.36 o 
  -3  -6  13       20.17       18.50      4.88 o 
  -2  -6  13      460.54      514.53     35.47 o 
  -1  -6  13        2.08        5.00      2.72 o 
   0  -6  13        4.60        4.27      2.63 o 
   1  -6  13       42.16       32.65      7.51 o 
   2  -6  13       13.55        6.60      3.15 o 
   3  -6  13       79.64       78.08     24.12 o 
  -8  -5  13       29.51       22.36      8.12 o 
  -7  -5  13       15.94       13.07      5.53 o 
  -6  -5  13        0.43        1.71      2.23 o 
  -5  -5  13       75.68       72.22     22.48 o 
  -4  -5  13        3.38        6.87      4.78 o 
  -3  -5  13       79.75       72.58     13.33 o 
  -2  -5  13       12.34       14.97      3.35 o 
  -1  -5  13        2.74        2.60      1.72 o 
   0  -5  13        0.81        2.38      1.68 o 
   1  -5  13        4.80        3.14      2.10 o 
   2  -5  13      101.43       91.58     25.48 o 
   3  -5  13        1.43        3.08      3.54 o 
  -8  -4  13        4.43        9.25      5.84 o 
  -7  -4  13        0.33        1.92      3.02 o 
  -6  -4  13       24.37       23.50      7.03 o 
  -5  -4  13       31.31       30.74     10.62 o 
  -4  -4  13       33.95       31.71     15.04 o 
  -3  -4  13       81.02       90.17      9.52 o 
  -2  -4  13        9.22       10.02      2.24 o 
  -1  -4  13        7.94        9.50      2.70 o 
   0  -4  13       57.63       50.93      9.13 o 
   1  -4  13       53.12       44.02     10.37 o 
   2  -4  13        9.83       11.71      3.76 o 
   3  -4  13       51.18       59.27     16.15 o 
  -9  -3  13      137.57       72.80     34.53 o 
  -8  -3  13        8.88        8.04      5.10 o 
  -7  -3  13       42.46       39.65     11.08 o 
  -6  -3  13        3.49        5.27      4.80 o 
  -5  -3  13        3.70        5.61      3.77 o 
  -4  -3  13       33.32       30.30     10.18 o 
  -3  -3  13       60.44       46.83      9.19 o 
  -2  -3  13      156.10      158.73     12.21 o 
  -1  -3  13      100.36      111.70      7.42 o 
   0  -3  13       51.27       44.18     13.95 o 
   1  -3  13        6.01        6.08      3.82 o 
   2  -3  13        0.00        4.05      2.85 o 
   3  -3  13        0.33        1.24      2.30 o 
  -9  -2  13      146.30      146.89     26.56 o 
  -8  -2  13       11.15       11.83      4.91 o 
  -7  -2  13        2.81        4.80      4.92 o 
  -6  -2  13        0.97        1.96      4.08 o 
  -5  -2  13       15.53       19.96      5.34 o 
  -4  -2  13       64.99       44.58     11.60 o 
  -3  -2  13        0.05        1.88      1.21 o 
  -2  -2  13       41.73       25.47      6.06 o 
  -1  -2  13      265.85      254.12      9.17 o 
   0  -2  13       12.24        7.21      2.53 o 
   1  -2  13        0.74        1.38      2.95 o 
   2  -2  13       63.64       49.87     13.67 o 
   3  -2  13       26.82       23.53      9.97 o 
  -9  -1  13        0.67        3.95      3.24 o 
  -8  -1  13       12.42       13.32      5.55 o 
  -7  -1  13      586.30      691.57     52.01 o 
  -6  -1  13        1.55        3.14      2.24 o 
  -5  -1  13       35.22       29.40      9.90 o 
  -4  -1  13       11.41        6.48      2.00 o 
  -3  -1  13        8.32        8.34      2.33 o 
  -2  -1  13       66.03       64.17      7.48 o 
  -1  -1  13       99.95       96.02     10.62 o 
   0  -1  13       80.12       72.08     14.78 o 
   1  -1  13       43.82       43.93     12.70 o 
   2  -1  13        7.12        8.62      5.71 o 
   3  -1  13        4.97        3.32      3.39 o 
  -8   0  13        0.19        1.68      3.01 o 
  -7   0  13       64.00       42.32     15.15 o 
  -5   0  13        4.25        4.18      2.11 o 
  -4   0  13        7.89        7.26      3.00 o 
  -3   0  13       12.25       13.98      3.73 o 
  -2   0  13        2.68        2.89      2.33 o 
  -1   0  13        0.81        2.90      1.83 o 
   0   0  13        4.91        8.63      3.04 o 
   1   0  13       90.74       75.97     20.80 o 
   2   0  13        0.52       -1.25      3.61 o 
  -8   1  13        0.01        2.38      5.78 o 
  -7   1  13        0.90        3.02      3.53 o 
  -6   1  13        5.69        5.13      3.67 o 
  -5   1  13      147.41      125.45     31.54 o 
  -4   1  13        0.07        1.67      2.08 o 
  -2   1  13       14.10       15.91      5.04 o 
  -1   1  13        0.62        0.33      2.25 o 
   0   1  13       15.34       15.67      5.15 o 
   1   1  13      103.99       65.57     26.78 o 
  -7   2  13       64.37       53.81     24.23 o 
  -6   2  13        0.37        0.75      3.20 o 
  -5   2  13        1.04        0.33      2.17 o 
  -2   2  13        7.72        9.11      2.90 o 
  -1   2  13       26.60       21.56      9.35 o 
   0   2  13        0.56        2.60      2.60 o 
  -2   3  13        9.09       10.97      4.23 o 
  -5  -8  14       39.48       30.14     13.01 o 
  -4  -8  14      243.01      234.79     40.95 o 
  -3  -8  14      216.16      226.04     16.91 o 
  -2  -8  14        1.50        2.26      2.01 o 
  -1  -8  14        1.26        4.97      2.42 o 
   0  -8  14       18.15       17.20      5.15 o 
  -6  -7  14        7.97        9.95      4.84 o 
  -5  -7  14       46.68       35.51     15.23 o 
  -4  -7  14       47.11       27.54     16.54 o 
  -3  -7  14       24.36       18.24      5.09 o 
  -2  -7  14       43.12       31.98      8.73 o 
  -1  -7  14        4.31        3.81      2.57 o 
   0  -7  14        2.95        5.32      2.63 o 
   1  -7  14      139.09      131.61     23.55 o 
  -7  -6  14       12.78       12.61      9.39 o 
  -6  -6  14       10.87       11.74      4.43 o 
  -5  -6  14       27.91       25.93      9.95 o 
  -4  -6  14       20.07       13.52      5.29 o 
  -3  -6  14       27.05       23.16      5.13 o 
  -2  -6  14       10.13        6.97      2.82 o 
  -1  -6  14        8.30        8.66      2.61 o 
   0  -6  14       33.72       25.36      9.74 o 
   1  -6  14       24.93       20.71      5.30 o 
   2  -6  14        5.23        2.45      3.00 o 
  -7  -5  14       71.52       74.96     30.95 o 
  -6  -5  14       21.51       24.99      9.47 o 
  -5  -5  14        1.54        6.89      3.53 o 
  -4  -5  14       70.36       60.13     26.07 o 
  -3  -5  14       24.42       16.04      5.29 o 
  -2  -5  14        1.90        3.82      2.33 o 
  -1  -5  14       16.66       16.76      3.62 o 
   0  -5  14        4.62        4.45      2.19 o 
   1  -5  14        5.94        9.21      3.58 o 
   2  -5  14        8.08       11.64      5.26 o 
  -7  -4  14       15.05       20.08      5.91 o 
  -6  -4  14        1.49        3.33      2.94 o 
  -5  -4  14        6.35        9.05      5.37 o 
  -4  -4  14        7.54        1.46      3.07 o 
  -3  -4  14       19.48       16.00      4.09 o 
  -2  -4  14        5.49        5.45      2.81 o 
  -1  -4  14       10.48        6.96      2.10 o 
   0  -4  14        2.88        1.97      1.88 o 
   1  -4  14      167.71      219.63     24.13 o 
   2  -4  14      156.26      200.73     34.39 o 
  -8  -3  14       22.72       11.59      8.85 o 
  -7  -3  14       29.59       20.98      6.07 o 
  -6  -3  14        4.73        8.80      4.41 o 
  -5  -3  14        3.44        9.13      4.79 o 
  -4  -3  14      239.51      255.19     21.47 o 
  -3  -3  14      115.47       78.28     29.40 o 
  -2  -3  14        7.37        1.52      1.38 o 
  -1  -3  14       57.02       50.42     15.45 o 
   0  -3  14       10.38       13.09      3.68 o 
   1  -3  14        1.52        3.13      2.74 o 
   2  -3  14       99.29       94.76     26.55 o 
  -8  -2  14       10.95        5.16      6.41 o 
  -7  -2  14       83.47       45.64     21.60 o 
  -6  -2  14       12.32        6.70      4.06 o 
  -5  -2  14        3.31        3.24      3.68 o 
  -4  -2  14        7.01        8.28      4.55 o 
  -3  -2  14       21.97       12.19      6.35 o 
  -2  -2  14       25.55       23.29      5.68 o 
  -1  -2  14       27.21       25.36      6.89 o 
   1  -2  14       30.50       26.68      6.51 o 
   2  -2  14        6.33        6.41      3.42 o 
  -7  -1  14        0.24        0.38      3.01 o 
  -6  -1  14        6.95        4.50      2.70 o 
  -5  -1  14       22.28       19.71     11.24 o 
  -4  -1  14        0.95        3.60      2.08 o 
  -3  -1  14       29.09       29.66      6.69 o 
  -2  -1  14        0.15        3.21      2.41 o 
  -1  -1  14       45.76       37.03     11.16 o 
   0  -1  14        1.20        4.23      3.41 o 
   1  -1  14       16.87       16.11      7.15 o 
  -7   0  14        0.23        2.25      3.17 o 
  -6   0  14       54.18       33.12     17.68 o 
  -5   0  14       27.88       14.39     10.81 o 
  -4   0  14       11.48        7.50      4.13 o 
  -2   0  14        4.96        4.64      4.53 o 
  -1   0  14        9.89        5.11      2.80 o 
   0   0  14        0.05        1.52      2.26 o 
  -6   1  14       22.01       12.61      5.03 o 
  -5   1  14        3.30        3.85      3.79 o 
  -2   1  14        1.25        1.23      1.64 o 
  -1   1  14        0.84        1.82      1.94 o 
  -4  -7  15       27.15       11.83      5.73 o 
  -3  -7  15      137.48       84.20     42.78 o 
  -2  -7  15        1.82        1.39      1.58 o 
  -5  -6  15        5.15        8.37      5.36 o 
  -4  -6  15        3.60        6.29      4.03 o 
  -3  -6  15       58.63       31.30     23.52 o 
  -2  -6  15       45.36       23.58      9.41 o 
  -1  -6  15       31.66       22.33      8.23 o 
  -6  -5  15       14.43       15.94     10.12 o 
  -5  -5  15       19.52        7.48      4.97 o 
  -4  -5  15        2.14        1.32      3.81 o 
  -2  -5  15        0.13        2.22      2.06 o 
  -1  -5  15       10.73        7.50      2.21 o 
   0  -5  15        0.39        1.38      1.95 o 
  -6  -4  15        0.01        3.64      2.91 o 
  -5  -4  15       25.41       17.11      5.65 o 
  -4  -4  15       75.58       46.67     25.69 o 
  -3  -4  15        1.36        3.48      2.34 o 
  -2  -4  15       64.90       45.72     12.56 o 
  -1  -4  15        0.11        3.17      2.75 o 
   0  -4  15       16.26       12.83      5.89 o 
  -6  -3  15        1.48        2.55      3.06 o 
  -5  -3  15       11.01        9.92      7.34 o 
  -4  -3  15       17.69        7.84      3.36 o 
  -3  -3  15        5.70        3.67      4.46 o 
  -2  -3  15      131.87      115.57     12.12 o 
  -1  -3  15        3.34        2.19      2.79 o 
   0  -3  15        0.33        3.25      2.76 o 
  -6  -2  15       20.72       11.84      7.74 o 
  -5  -2  15       12.94        9.91      4.11 o 
  -4  -2  15       26.98       18.34     10.22 o 
  -3  -2  15        0.60        3.57      2.47 o 
  -1  -2  15        2.28        2.00      2.30 o 
  -5  -1  15        6.75        5.32      3.64 o 
  -4  -1  15        1.08        2.19      1.71 o 
                                                 
